# Supplementary material for: miRNAs in the alga Chlamydomonas reinhardtii are not phylogenetically conserved and play a limited role in responses to nutrient deprivation
Source: Sci Rep. 2017 Jul 14;7:5462. doi: 10.1038/s41598-017-05561-0 (PMC5511227; doi:10.1038/s41598-017-05561-0)
Supplement: Supplementary file 2 — Supplementary Table S1 [file 41598_2017_5561_MOESM2_ESM.xls]

## Sheet: Table S1A
Table S1A: Summary of AGO3-associated candidate miRNAs identified under different trophic conditions
Mature miRNA			Relationship to previous studies1							AGO3-associated miRNAs2				Chávez Montes et al. (25)3				Number of predicted targets4
Sequence	InternalID		miRBase	Voshall et al. (14)	Shu et al. (6) Known miRNA	Shu et al. (6) Predicted miRNA	Evers et al. (18)	Valli et al. (30)		TAP CPM	HS+N CPM	HS-N CPM		Nutrient-replete CPM	Phosphate-deprived CPM	Sulfur-deprived CPM		#Cleavage Targets	#Translational Repression Targets
TAP only			TAP only							TAP only				TAP only				TAP only
TAACTTAGTCGTCACAAGGCG	miR_t8		--	c17755	--	--	cre-mir-54	--		77.758	2.334	51.639		6.094	24.788	11.502		0	0
TAAGCCGGGGTTGGTAGCAAC	miR_t10		cre-miR1169	--	--	--	cre-mir-193	--		1542.38	340.929	182.156		23.788	51.043	20.104		0	4
TCAATAACGGACCTGGAGGAC	miR_t36		--	c5094	--	--	--	--		76.203	14.722	36.901		0.147	0.244	0.2		0	1
TCCACGTTCTCGCCGCGCAGG	miR_t40		--	c8319	--	--	cre-mir-17	--		341.337	62.726	85.017		15.712	6.849	15.303		4	3
TCGGTCAGCATCTCGATTGGC	miR_t50		cre-miR918	--	--	--	cre-mir-225	--		1017.55	0	0		77.605	40.199	9.802		1	24
TCTGACCGGTCGGTGCTGCCG	miR_t55		--	c6589	--	--	--	--		231.524	126.545	39.364		--	--	--		1	9
TGAACACGGCGAGCATCAGCGG	miR_t57		--	c14711	--	--	cre-mir-255	--		99.225	10.429	2.501		0.661	1.304	0.3		9	28
TGACCACCCTGCAGCTGACGC	miR_t59		--	c17284	--	--	--	--		117.438	9.827	2.803		8.15	45.009	10.602		1	9
TGCAAAATCAAGACCGGGGGA	miR_t62		--	c12615	--	--	cre-mir-29	--		61.973	15.926	6.251		1.909	6.197	1.4		0	3
TGCGAGCTGCGGAATGGCGAC	miR_t67		--	c9770b	--	--	cre-mir-158	--		133.708	472.405	752.948		394.414	1885.01	967.296		7	25
TGCGGGGCCCGCAGGTAGCTGC	miR_t76		cre-miR910	c8563a	--	--	cre-mir-67	--		34.289	2.146	1.061		2.57	3.506	1.5		9	34
TGCGTAGGACGTGGTAGGCGC	miR_t78		--	c9770c	--	--	cre-mir-158	--		92.862	16.378	31.711		0.734	0.326	0.2		0	6
TGGATGGTCGAAACCGCGTACA	miR_t89		--	c3911	--	--	cre-mir-248	--		78.049	14.571	21.519		--	0.571	0.3		0	3
TTCCACCTGACTGCTTGCTGA	miR_t113		--	c7085b	--	--	--	x		613.465	39.684	111.574		21.953	32.208	26.105		1	16
TTCGAAAAGTTGCACAGCGCC	miR_t114		--	c1130	--	--	cre-mir-7	x		38.272	13.328	20.383		26.358	56.833	52.31		0	2
TTGATGTCCGCTGGGAGCTGG	miR_t120		--	c9770a	--	--	cre-mir-158	--		355.373	84.225	166.775		0.514	2.202	1.3		1	22
HS+N only			HS+N Only							HS+N Only				HS+N Only				HS+N Only
AAAAGAAGGTCGCCGAGCTCG	miR_t1		cre-miR915	--	--	--	cre-mir-108	--		41.234	202.863	32.355		15.785	74.282	10.002		2	1
TACGACGAGGACTTCGAGACC	miR_t16		--	--	--	--	--	--		34.629	372.021	30.726		1.836	5.708	3.6		2	28
TACGTCGGCGCCAGCTTCACC	miR_t17		--	--	--	--	--	--		9.179	40.023	2.387		0.808	2.935	1.3		14	5
TAGAAGATATGTAGGGCGTA	miR_t19		--	--	--	--	cre-mir-115	--		4.177	26.732	24.55		3.304	7.257	5.201		1	2
TAGTATTGAACCTGGACGTCA	miR_t27		--	--	--	--	--	--		339.88	472.066	768.368		7.195	15.9	13.003		1	4
TCACGAACCAGGGCAAAATGC	miR_t38		--	--	--	--	cre-mir-217	--		254.06	96.725	37.242		1.028	2.854	0.9		10	25
TGCGCAGCTGCTCCTCCTTCT	miR_t70		--	--	--	--	cre-mir-153	--		105.49	114.346	74.067		37.518	15.329	9.302		37	94
TGCGGGCTGGACTCGGACAGC	miR_t75		--	--	--	--	--	--		5.828	27.786	19.663		--	--	--		5	40
TGGAAAGCCAGGAGACCGTAG	miR_t83		--	--	--	--	--	--		10.928	25.565	10.722		14.023	20.385	18.004		0	12
TGGAGACTGAACGAGAGGC	miR_t86		--	--	--	--	cre-mir-147	--		17.387	28.502	8.941		--	--	--		1	5
TGGGGGCGTAGTCGGCTGGGC	miR_t102		--	--	--	--	--	--		66.101	79.406	26.406		0.147	0.489	0.1		5	16
TGTGCCGGCCGACACTGCGG	miR_t107		--	--	--	--	--	--		398.842	707.969	47.547		1208.57	1315.79	3389.68		6	74
TTCGTGAGCACCTTGTTGAGC	miR_t116		--	--	--	--	cre-mir-217	--		26.955	34.413	48.456		--	0.326	0.2		2	16
TTGACGTCGGCGATTTCAGT	miR_t118		--	--	--	--	--	--		400.445	861.413	146.543		1557.61	2978.2	7823.88		9	47
HS-N only			HS-N Only							HS-N Only				HS-N Only				HS-N Only
TACAGGAGCCTGATGAGGATGC	miR_t11		--	--	--	--	--	--		169.891	157.946	414.511		144.491	151.417	123.825		2	7
TAGCCGTCAGGAGCTGTGAGC	miR_t25		--	--	--	--	cre-mir-257	--		28.558	17.207	106.573		0.147	0.081	0		2	10
TATACAGTCAGCGGGCAGCCG	miR_t31		--	--	--	--	--	--		85.771	57.907	48.987		10.352	28.131	35.507		3	3
TATTGACGCGCTGCACCAAGC	miR_t34		cre-miR1150	--	--	--	cre-mir-23	--		3.934	23.08	32.847		0.441	5.544	1.1		1	1
TCAAGAAGCTCTTCGTCCTCGG	miR_t35		--	--	--	--	--	--		456.638	145.483	92.896		110.791	65.476	14.603		1	18
TCGGTGTTGTTGCGCTGCGGC	miR_t52		--	--	--	--	--	--		115.447	364.008	473.803		11.527	16.226	3.801		1	13
TCTCAGGAAGAGATCGTCCGTAG	miR_t54		cre-miR918	--	--	--	cre-mir-225	--		21.856	24.661	31.256		6.534	9.295	8.302		0	5
TGCACGCTGTGACTGTCTAGC	miR_t64		--	--	--	--	cre-mir-186	--		105.781	97.29	221.861		0.881	0.408	0.6		4	15
TGCGGAGTGTGAAAGGGCTGC	miR_t73		--	--	--	--	--	--		56.339	50.415	89.941		1.175	5.871	2.3		2	4
TGCTGCGGCGTGCTGCTGGACC	miR_t79		--	--	--	--	--	--		354.985	7.455	115.476		9.031	27.805	7.201		17	37
TGCTTGGATCCGTTTGGATGG	miR_t81		--	--	--	--	--	--		13.988	40.964	61.072		1.689	6.686	5.201		1	15
TGGACAGCGAACAACTTTGAGC	miR_t84		--	--	--	--	--	--		768.688	100.415	1544.2		8.443	38.731	37.908		2	10
TGGACGAGCTCCTGAAGCTGG	miR_t85		--	--	--	--	cre-mir-128	--		35.746	38.065	63.232		0.954	13.861	1.601		1	17
TGGCTGCGAGGACCCGACAGC	miR_t95		--	--	--	--	cre-mir-126	--		1.991	11.747	36.447		--	0.652	0.7		5	17
TGGGGCATCAATTATCATTTG	miR_t101		--	--	--	--	--	--		66.441	118.751	54.291		32.745	65.965	68.814		1	2
TGGTGATGCTCTGAGTTGGGC	miR_t103		--	--	--	--	--	--		64.11	213.292	199.584		0.441	0.652	0.3		1	15
TGTCTGGAGATCCTTGTGCATG	miR_t106		--	--	--	--	cre-mir-190	x		72.027	23.833	34.627		1107.18	2317.24	1308.66		1	2
TTGATCCGGCTGGCAGTATGGG	miR_t119		--	--	--	--	--	--		57.359	75.942	50.767		0.441	3.261	0.2		0	3
TTGATGTTGACACGGGACTGC	miR_t121		--	--	--	--	--	--		0.437	35.655	32.204		0.514	0.163	0.1		11	5
TTTGGCTGTCCCTTGCATGAGC	miR_t126		cre-miR913	--	--	--	cre-mir-223	--		39.146	8.208	126.615		--	3.32	--		2	8
TAP and HS+N			TAP and HS+N							TAP and HS+N				TAP and HS+N				TAP and HS+N
TACCCGGAGTGGACGTCTTGC	miR_t12		cre-miR919	c18100b	--	--	cre-mir-225	--		1367.53	3323.66	2493.24		1524.72	1784.55	1118.53		0	6
TGCACGTTGGTAAACAGTCCC	miR_t65		cre-miR1148	c3704	--	--	--	--		997.882	675.719	594.849		34.875	207.923	72.114		1	5
TGGAGGGCGCAAGCACGCAACG	miR_t88		--	--	--	--	cre-mir-257	--		77.272	37.99	16.329		19.603	56.017	65.914		1	2
TTCGAGGTCGGCTGGAAGGTC	miR_t115		--		--	--	--	--		95.242	874.93	406.063		0.734	1.713	0.5		4	18
HS+N and HS-N only			HS+N and HS-N							HS+N and HS-N				HS+N and HS-N				HS+N and HS-N
GAGAACATCAAGGAGCTGCGG	miR_t6		--	--	--	--	--	--		40.263	79.556	52.738		11.894	122.471	11.202		0	2
TACCTCCACCACACTACCCACC	miR_t14		--	--	--	--	--	--		345.028	476.81	870.168		17.768	5.218	10.802		9	19
TAGAGGGCGCAAGCACGCA	miR_t21		--	--	--	--	--	--		79.409	169.542	113.772		11.013	19.896	26.005		0	2
TAGCATCGTACCGTAATTGT	miR_t22		--	--	--	--	--	--		22.147	126.808	213.488		3.965	7.828	2.7		0	3
TAGCATCGTACCGTTATTGT	miR_t23		--	--	--	--	--	--		5.44	27.56	49.138		0.073	0.164	0.1		1	9
TAGCCATGTAGACGGGGGCGC	miR_t24		--	--	--	--	cre-mir-183	--		38.417	67.546	29.93		2.863	6.279	4.101		2	13
TAGTCAGAACAGAGCACTAGC	miR_t28		cre-miR905	c26753	--	--	cre-mir-259	--		18.553	140.061	556.395		168.793	53	49.11		0	0
TAGTGTGGTGGAGGTAGCAGG	miR_t30		--	--	--	--	--	--		577.621	506.931	136.466		5.139	5.544	2.201		4	8
TATCGGGCGGCAAGCAAGGCGC	miR_t32		--	--	--	--	cre-mir-23	--		20.447	101.695	126.237		2.276	49.738	8.602		1	4
TATGACTGACAGCAGGGTGCC	miR_t33		--	--	--	--	--	--		32.589	137.049	351.659		3.744	8.806	0.901		1	4
TCAGATAGAGCAATTGATG	miR_t39		--	--	--	--	cre-mir-178	--		14.716	60.844	108.96		--	--	--		0	6
TCGATGTTGTTGCGCTGCGGC	miR_t43		--	--	--	--	--	--		671.261	997.521	1585		25.624	37.1	18.203		3	5
TCGCGGTACAGGCTCTTAGGC	miR_t45		--	--	--	--	--	--		687.482	1683.33	2669.64		6.902	1.63	0.7		7	10
TCGGAAGGGAGAACGGTGGCC	miR_t47		--	--	--	--	--	--		1139.7	3598.02	1969.93		38.105	47.211	36.107		0	0
TCGGAAGGGAGAACGGTGGTC	miR_t48		--	--	--	--	--	--		995.793	3425.55	1848.99		49.559	111.789	95.019		1	10
TGAAAAGTGTGGAATGGGCGG	miR_t56		--	--	--	--	cre-mir-154	--		38.417	164.158	99.868		16.446	15.981	12.003		2	2
TGCAAGGGCTGCGAGCAGGAG	miR_t63		--	--	--	--	cre-mir-86	--		57.213	308.586	126.54		1.982	9.132	2.101		7	15
TGCGCAAGAAGCTGGACCTCG	miR_t68		--	--	--	--	--	--		73.192	86.861	40.803		1.248	9.947	1.901		3	13
TGCGCAGCGGCATCATCTGGA	miR_t69		--	--	--	n200	--	--		18.067	62.802	67.551		393.827	263.451	237.448		48	242
TGCGCGAGGATGAGATGCTGG	miR_t71		--	--	--	--	cre-mir-213	--		50.268	117.132	38.303		0.954	3.751	2.201		3	21
TGCGGCCTGGTTTATTGGAGA	miR_t74		--	--	--	--	--	--		1653.89	145.294	472.705		5.653	19.243	8.002		1	18
TGGCAAAGAGGAAAGCTGAGC	miR_t92		--	--	--	--	--	--		83.003	155.686	172.003		30.102	60.176	15.403		1	10
TGGCATGGCTGGAGGAGCAGG	miR_t93		--	--	--	--	--	--		68.044	304.068	146.468		18.942	29.932	27.506		2	14
TGGCTGGTGAATTTGTAGTAG	miR_t96		--	--	--	--	--	--		369.264	179.252	467.704		0.294	2.935	0.9		2	14
TGGGAAGGAGGACGGTCACGC	miR_t98		--	--	--	--	--	--		71.735	123.194	68.498		207.559	245.105	183.637		2	11
TGGGCTGTAATGACGGGACG	miR_t100		--	--	--	--	--	--		897.88	2056.3	2250.4		10.426	35.551	35.207		2	6
TGTCAATGACAGTCCTGCAG	miR_t105		--	--	--	--	cre-mir-228	--		33.366	42.621	25.422		0.587	2.936	0.4		0	10
TTCAGAACGCAGCAAAGGTGG	miR_t110		--	--	--	--	--	--		31.278	30.761	32.051		0.073	0.164	0.1		0	6
TTCCACACTTTTCACGCCTCT	miR_t112		--	--	--	--	cre-mir-154	--		618.37	169.391	163.175		20.778	6.278	9.602		2	3
TTGAACAACTCTCCCACGCTG	miR_t117		--	--	--	--	--	--		46.431	372.329	50.54		0.294	0.897	3.4		1	3
TTGGCGGGCTGAAGACATAGA	miR_t123		--	--	--	--	--	--		608.899	2899.11	1957.65		63.142	64.089	69.714		1	18
TTTCGAGGTACGAGGACCGGT	miR_t125		--	--	--	--	--	--		22.487	98.645	67.324		1.836	8.562	4.9		1	3
TTTGGGTGCGTGAAACAGGTG	miR_t127		--	--	--	--	cre-mir-219	--		28.752	40.098	26.407		2.863	8.887	1.701		0	13
TAP and HS-N			TAP and HS-N							TAP and HS-N				TAP and HS-N				TAP and HS-N
TGGATGTTGCTTGCTGGATAC	miR_t90		cre-miR1169	c9303	--	--	cre-mir-193	x		15164.3	14417.6	8295.77		45.374	117.986	74.915		1	1
All nutritional conditions			All conditions							All conditions				All conditions				All conditions
AGCAGCGTCGGGCTCGACCGC	miR_t5		cre-miR910	c8563b	x	--	cre-mir-67	x		31.424	40.06	55.541		1013.86	1575.57	1138.83		0	31
TAAACAGACAAGGCGACCGACA	miR_t7		--	c12551a	--	--	cre-mir-233	--		931.392	1060.7	482.1		7570.23	13217.6	9917.4		2	1
TAAGAAGGTGCGCTGTCTTGA	miR_t9		cre-miR1152	c20462	--	--	cre-mir-43	--		83.732	90.286	47.737		2404.59	3716.85	2086.32		5	4
TACCGGGCGTGGGGAGGGCAGG	miR_t13		cre-miR9897-5p	c2675a	--	--	--	--		43996.9	46305.8	34220.5		12670.9	10308.5	6554.42		1	10
TACCTGAAGCGGACATCTTGC	miR_t15		cre-miR918	--	--	--	cre-mir-225	--		227.542	491.155	280.849		483.62	550.63	356.872		0	4
TAGAGCTCGAAGAACTTGGGA	miR_t20		--	c20399	--	--	--	x		37489.7	4452.17	37562.4		17539.8	28447.2	9580.13		0	1
TAGGACCGACGAAAGCCACT	miR_t26		--	--	--	--	--	x		501.515	123.156	246.221		88.912	306.34	300.661		2	2
TAGTGCCAGCGCGCTCTCGGC	miR_t29		cre-miR1147	c3708	--	--	--	--		152.747	440.665	688.618		115.123	322.893	308.762		7	15
TCAATTGCTCTTTCTGATG	miR_t37		--	c3318	--	--	cre-mir-178	x		159.449	92.207	275.849		--	--	--		0	5
TCGACGCGGTGATGGGCCTGG	miR_t41		--	c21642	--	--	cre-mir-22	--		133.611	171.951	312.75		0.881	0.897	0.2		3	12
TCGAGATGCCCCTGCAGTACC	miR_t42		--	--	--	--	cre-mir-17	--		39.195	33.802	31.748		18.355	11.496	16.904		0	7
TCGCCTTGTCTGTTTATGTGG	miR_t44		--	c12551b	--	--	cre-mir-233	x		533.57	55.573	138.625		6.975	6.033	8.302		8	61
TCGGAAAGGAATCCAACGGCC	miR_t46		--	c14705	--	--	--	x		743.919	897.783	1026.75		17.254	230.347	91.718		1	1
TCGGAGAAGCGGGTAGCTGA	miR_t49		--	c12364	--	--	--	--		6560.98	6239.91	3958.79		3163.32	3394.69	2251.86		2	15
TCGGTCAGCATTTCGTTTGG	miR_t51		cre-miR919	c18100a	--	--	cre-mir-225	--		4724.37	458.7	649.481		258.219	189.251	78.216		1	5
TCGTGCTCGTCATCCCCTCG	miR_t53		--	c14719	--	--	cre-mir-257	x		427.4	117.508	146.278		3.965	4.648	6.901		3	16
TGACTCTCACTCCTACTCGGC	miR_t60		--	c7085a	--	--	--	--		1853.6	3602.02	2636.38		127.458	143.018	152.631		1	3
TGAGTGGTGGTCGACGGCAAT	miR_t61		cre-miR1164	c11846	--	--	cre-mir-145	--		150.027	81.74	80.887		217.691	664.458	202.741		0	2
TGCAGGGGGACTTAGTGGAGA	miR_t66		--	--	--	--	--	--		316.762	199.587	182.156		18.575	23.809	21.405		1	6
TGCGGTGAATGTGAATGATGG	miR_t77		--	c16411	--	--	cre-mir-81	--		245.755	326.771	422.544		269.6	15.329	87.117		2	17
TGCTTGCGCCCTCTAGCCGTC	miR_t80		--	c14712	--	--	--	--		450.178	267.208	232.772		27.753	43.378	68.714		4	18
TGGAAAATCGAGGCCGCTGGC	miR_t82		--	c3772	--	--	cre-mir-196	--		324.095	2488.16	560.714		14.611	150.031	37.107		0	0
TGGAGACTGTACGAGAGGCCA	miR_t87		--	c3965	--	--	cre-mir-147	--		60.71	82.418	45.274		42.364	317.755	95.019		0	3
TGGATTGATCCCAGCCAGGCG	miR_t91		cre-miR912	c25047	x	--	cre-mir-152	--		3964.47	8529.87	6265.75		1499.98	2348.8	2723.05		0	3
TGGCCGTACTACTATTGTC	miR_t94		cre-miR911	c12905	--	--	cre-mir-243	--		274.167	444.506	708.849		--	--	--		1	35
TGGCTTTCGTCGGTCCTAGG	miR_t97		--	c22587	--	--	--	--		1313.09	97.29	138.511		481.124	1607.86	2584.52		2	4
TGGGCCATCGTATTACTATCAG	miR_t99		cre-miR1153-5p.1	c17620	--	--	cre-mir-53	--		21618	7269.47	7309.21		973.848	1546.87	851.972		2	6
TGTTGTAGTAGTTTAGCCCTGC	miR_t108		cre-miR1162-3p	c19538	--	--	cre-mir-130	x		15389.9	8804.16	7969.79		44.346	43.542	27.405		2	5
TTACGGCTCCTTCTTATCGGC	miR_t109		cre-miR9897-3p	c2675b	--	--	--	x		33489.4	43388.5	30348.3		359.026	371.734	431.687		2	5
TTCAGGTAGCGGGACCAGGTG	miR_t111		cre-miR1157-3p	c5858	--	--	cre-mir-74	x		6504.2	1553.62	3805.81		8045.62	5753.28	5258.16		4	5
TTGGACGCGGACCCGGCGCAG	miR_t122		--	c25074	--	--	cre-mir-153	--		1419.6	997.257	940.56		6188.23	2165.42	4954.2		0	9
TTGGGCGGCGTTGTAAGATT	miR_t124		--	c19166	--	--	--	--		4214.11	654.086	642.017		2461.93	0.245	0		1	31
1Columns show whether the candidate miRNAs were identified in previous studies and their identifiers (if different from miRBase). Sequences were matched against the entire miRBase pre-miRNA hairpin to avoid detection errors due to possible differences in processing of mature miRNAs.
2Columns show normalized read counts (Count Per Million mapped reads) for mature, AGO3-associated small RNAs under the indicated trophic conditions. Read counts of isoform sequences starting at the same 5' position were combined. Cells in white (or red) indicate whether the cluster did meet (or not) the criteria for canonical miRNA classification under a given condition.
3Columns show normalized read counts (Count Per Million mapped reads) for the small RNAs reported by Chávez Montes et al.25 under the indicated trophic conditions. Cells in white (or red) indicate whether the cluster did meet (or not) the criteria for canonical miRNA classification under a given condition.
4Columns show the number of cleavage or translational repression targets identified in the Phytozome v11 transcriptome, regardless of the expression of the identified target in any trophic condition.

## Sheet: Table S1B
Table S1B: Summary of candidate miRNAs identified from the data of Chávez Montes et al. (25)
Mature miRNA			Relationship to previous studies1							AGO3-associated miRNAs2				Chávez Montes et al. (25)3				Number of predicted targets4
Sequence	InternalID		miRBase	Voshall et al. (14)	Shu et al. (6) Known miRNA	Shu et al. (6) Predicted miRNA	Evers et al. (18)	Valli et al. (30)		TAP CPM	HS+N CPM	HS-N CPM		Nutrient-replete CPM	Phosphate-deprived CPM	Sulfur-deprived CPM		#Cleavage Targets	#Translational Repression Targets
Nutrient-replete only			Nutrient-replete only							Nutrient-replete only				Nutrient-replete only				Nutrient-replete only
ACACGGCAGTGAACAAGGCG	miR_t2		--	--	--	--	cre-mir-217	--		4.76	18.298	31.521		7321.11	6693.82	3989.51		0	36
AGAGGCGTGAAAAGTGTGGAA	miR_t4		--	--	--	--	cre-mir-154	--		2.574	2.259	1.364		1830.22	1383.38	848.771		3	4
TACTGCAGGGGCATCTCGATG	miR_t18		--	--	--	--	cre-mir-17	--		--	--	--		1816.71	2706.75	2639.53		4	26
TGCGCGGCGAGAACGCGGAGA	miR_t72		--	--	--	--	cre-mir-213	--		--	0.383	0.341		2578.16	2306.48	2113.03		2	23
TGGGCCATCGTATTACTATCAG	miR_t99		cre-miR1153-5p.1	c17620	--	--	cre-mir-53	--		21618	7269.47	7309.21		973.848	1546.87	851.972		2	6
TGTAATTGCCGGTAGCACTGA	miR_t104		cre-miR1153-3p.2	--	--	--	cre-mir-53	--		163.529	72.704	95.018		1973.83	3189.05	1365.28		2	1
TTGGGCGGCGTTGTAAGATT	miR_t124		--	c19166	--	--	--	--		4214.11	654.086	642.017		2461.93	0.245	0		1	31
Phosphate-deprivation Only			Phosphate-deprivation Only							Phosphate-deprivation Only				Phosphate-deprivation Only				Phosphate-deprivation Only
TAGAGCTCGAAGAACTTGGGA	miR_t20		--	c20399	--	--	--	--		37489.7	4452.17	37562.4		17539.8	28477.2	9580.14		0	1
Sulfur-deprivation Only			Sulfur-deprivation Only							Sulfur-deprivation Only				Sulfur-deprivation Only				Sulfur-deprivation Only
ACTTAGTCATCCCAAGGCGTG	miR_t3		cre-miR1154-5p	--	--	--	cre-mir-54	--		--	--	--		429.656	429.708	1121.13		0	0
TGAGTGGTGGTCGACGGCAAT	miR_t61		cre-miR1164	c11846	--	--	cre-mir-145	--		150.027	81.74	80.887		217.691	664.458	202.741		0	2
TGGATTGATCCCAGCCAGGCG	miR_t91		cre-miR912	c25047	x	--	cre-mir-152	--		3964.47	8529.87	6265.75		1499.98	2348.8	2723.05		0	3
Nutrient-replete and Phosphate-deprivation			Nutrient-replete and Phosphate-deprivation							Nutrient-replete and Phosphate-deprivation				Nutrient-replete and Phosphate-deprivation				Nutrient-replete and Phosphate-deprivation
TGACATGCGGTGAATGTGAAT	miR_t58		--	--	--	n062	cre-mir-81	--		49.637	38.516	27.923		18257.8	1244.28	6380.29		3	10
Phosphate-deprivation and Sulfur-deprivation			Phosphate-deprivation and Sulfur-deprivation							Phosphate-deprivation and Sulfur-deprivation				Phosphate-deprivation and Sulfur-deprivation				Phosphate-deprivation and Sulfur-deprivation
TAAGCCGGGGTTGGTAGCAAC	miR_t10		cre-miR1169	--	--	--	cre-mir-193	--		1542.38	340.929	182.156		23.788	51.043	20.104		0	4
Nutrient-replete and Sulfur-deprivation			Nutrient-replete and Sulfur-deprivation							Nutrient-replete and Sulfur-deprivation				Nutrient-replete and Sulfur-deprivation				Nutrient-replete and Sulfur-deprivation
All conditions			All conditions							All conditions				All conditions				All conditions
AGCAGCGTCGGGCTCGACCGC	miR_t5		cre-miR910	c8563b	x	--	cre-mir-67	--		31.424	40.06	55.541		1013.86	1575.57	1138.83		0	31
TAACTTAGTCGTCACAAGGCG	miR_t8		--	c17755	--	--	cre-mir-54	--		77.758	2.334	51.639		6.094	24.788	11.502		0	0
TACCGGGCGTGGGGAGGGCAGG	miR_t13		cre-miR9897-5p	c2675a	--	--	--	--		43996.9	46305.8	34220.5		12670.9	10308.5	6554.42		1	10
TTGGACGCGGACCCGGCGCAG	miR_t122		--	c25074	--	--	cre-mir-153	--		1419.6	997.257	940.56		6188.23	2165.42	4954.2		0	9
1Columns show whether the candidate miRNAs were identified in previous studies and their identifiers (if different from miRBase). Sequences were matched against the entire miRBase pre-miRNA hairpin to avoid detection errors due to possible differences in processing of mature miRNAs.
2Columns show normalized read counts (Count Per Million mapped reads) for mature, AGO3-associated small RNAs under the indicated trophic conditions. Read counts of isoform sequences starting at the same 5' position were combined. Cells in white (or red) indicate whether the cluster did meet (or not) the criteria for canonical miRNA classification under a given condition.
3Columns show normalized read counts (Count Per Million mapped reads) for the small RNAs reported by Chávez Montes et al.25 under the indicated trophic conditions. Cells in white (or red) indicate whether the cluster did meet (or not) the criteria for canonical miRNA classification under a given condition.
4Columns show the number of cleavage or translational repression targets identified in the Phytozome v11 transcriptome, regardless of the expression of the identified target in any trophic condition.
