# Supplementary material for: miRNAs in the alga Chlamydomonas reinhardtii are not phylogenetically conserved and play a limited role in responses to nutrient deprivation
Source: Sci Rep. 2017 Jul 14;7:5462. doi: 10.1038/s41598-017-05561-0 (PMC5511227; doi:10.1038/s41598-017-05561-0)
Supplement: Supplementary file 3 — Supplementary Table S2 [file 41598_2017_5561_MOESM3_ESM.xls]

## Sheet: HS-N miRNA Targets
Table S2: Expression of predicted targets of HS-N prevalent miRNAs during nitrogen-deprivation and/or in the Mut-20 strain
Predicted Targets					Target Expression						Target annotation
Target	miRNA	miRNA Sequence	Target Type		WT HS+N Expression1	WT HS-N Expression	Mut20 HS-N Expression	Nitrogen Starvation Log2(FoldChange)	Mut20 Log2(FoldChange)		Gene Name	Gene Description	PfamA Domains (From phytozome)	Panther Domains (From phytozome)	Arabidopsis Top Hit	Arabidopsis Gene Name	Arabidopsis GeneDescription
Cre03.g193650.t1.2	miR_t11	TACAGGAGCCTGATGAGGATGC	Cleavage		0.0415155	0.238732	0.203929	2.52367	-0.227322		--	--	--	PTHR11584:SF165,PTHR11584	--	--	--
Cre07.g318300.t1.1	miR_t11	TACAGGAGCCTGATGAGGATGC	Cleavage		1.42912	1.37326	2.07047	-0.0575251	0.592357		--	--	cNMP_binding	PTHR11635:SF87,PTHR11635	--	--	--
Cre06.g265550.t1.2	miR_t25	TAGCCGTCAGGAGCTGTGAGC	Cleavage		2.57527	2.86556	3.07317	0.154092	0.100911		--	--	ABC1, efhand, efhand_3, Pkinase, Pkinase_Tyr	PTHR24349	AT2G17890.1	CPK16	calcium--dependent protein kinase 16
Cre12.g546850.t1.2	miR_t25	TAGCCGTCAGGAGCTGTGAGC	Cleavage		0.57342	1.41532	1.74061	1.30347	0.298462		--	--	Mpv17_PMP22	PTHR11266,PTHR11266:SF4	AT2G14860.1	--	Peroxisomal membrane 22 kDa (Mpv17/PMP22) family protein
Cre03.g202673.t1.1	miR_t31	TATACAGTCAGCGGGCAGCCG	Cleavage		8.42137	9.25779	8.01273	0.136612	-0.208375		--	--	--	--	--	--	--
Cre08.g371000.t1.1	miR_t31	TATACAGTCAGCGGGCAGCCG	Cleavage		0.82902	1.31632	1.45871	0.66703	0.148187		--	--	LRR_1, LRR_4	--	--	--	--
Cre16.g647901.t1.12	miR_t31	TATACAGTCAGCGGGCAGCCG	Cleavage		0.379927	0.68273	7.20577	0.845594	3.39977		--	--	--	--	--	--	--
Cre10.g428050.t1.1	miR_t34	TATTGACGCGCTGCACCAAGC	Cleavage		12.833	6.29682	7.06512	-1.02717	0.16609		--	--	--	--	--	--	--
Cre12.g551127.t1.1	miR_t34	TATTGACGCGCTGCACCAAGC	Cleavage		0.525626	0.647693	1.29254	0.301273	0.996831		--	--	--	--	--	--	--
Cre17.g717400.t1.1	miR_t35	TCAAGAAGCTCTTCGTCCTCGG	Cleavage		2.89367	2.95473	0.669127	0.0301262	-2.14267		--	--	--	--	AT3G15550.1	--	--
Cre06.g281526.t1.2	miR_t52	TCGGTGTTGTTGCGCTGCGGC	Cleavage		0.741972	1.33333	1.2071	0.845594	-0.143491		--	--	efhand, FYVE, SAM_1, SAM_2	--	--	--	--
Cre06.g270450.t1.1	miR_t64	TGCACGCTGTGACTGTCTAGC	Cleavage		10.9	13.2342	6.47744	0.279935	-1.03077		--	--	--	--	--	--	--
Cre12.g530750.t1.1	miR_t64	TGCACGCTGTGACTGTCTAGC	Cleavage		3.8713	4.2289	4.45303	0.127465	0.0745048		--	--	HEAT	--	--	--	--
Cre13.g591700.t1.1	miR_t64	TGCACGCTGTGACTGTCTAGC	Cleavage		4.19353	3.3845	3.69891	-0.309224	0.128159		Putative tubulin tyrosine ligase	--	--	PTHR12241,PTHR12241:SF62	AT1G77550.1	--	tubulin--tyrosine ligases;tubulin--tyrosine ligases
Cre16.g686398.t1.1	miR_t64	TGCACGCTGTGACTGTCTAGC	Cleavage		0.313597	0.663719	0.427895	1.08166	-0.633314		--	--	--	--	--	--	--
Cre04.g223550.t1.1	miR_t73	TGCGGAGTGTGAAAGGGCTGC	Cleavage		0.709149	1.38274	1.33998	0.963365	-0.0453122		--	--	--	--	--	--	--
Cre07.g333535.t1.1	miR_t73	TGCGGAGTGTGAAAGGGCTGC	Cleavage		5.82487	10.1338	6.87452	0.798883	-0.55985		--	--	Ion_trans, Na_trans_assoc, PKD_channel	PTHR10037:SF138,PTHR10037	AT4G03560.1	ATCCH1,ATTPC1,FOU2,TPC1	two--pore channel 1
Cre01.g000350.t1.1	miR_t79	TGCTGCGGCGTGCTGCTGGACC	Cleavage		22.3135	12.5785	24.2723	-0.826957	0.948353		--	--	NAD_binding_1, NAD_binding_6	PTHR19370,PTHR19370:SF9	AT1G15140.1	--	FAD/NAD(P)--binding oxidoreductase
Cre01.g036800.t1.1	miR_t79	TGCTGCGGCGTGCTGCTGGACC	Cleavage		3.1496	3.39176	3.30581	0.106866	-0.0370305		--	--	--	PTHR24115,PTHR24115:SF181	AT2G28620.1	--	P--loop containing nucleoside triphosphate hydrolases superfamily protein
Cre01.g038650.t1.2	miR_t79	TGCTGCGGCGTGCTGCTGGACC	Cleavage		31.0271	22.8179	19.643	-0.443363	-0.216149		--	--	RRM_1	PTHR23147	AT3G13570.1	SCL30A	SC35--like splicing factor 30A
Cre02.g090451.t1.1	miR_t79	TGCTGCGGCGTGCTGCTGGACC	Cleavage		0.534324	1.04783	0.960131	0.971618	-0.1261		--	--	CAP_N	--	--	--	--
Cre02.g095055.t1.1	miR_t79	TGCTGCGGCGTGCTGCTGGACC	Cleavage		1.55444	1.93536	1.85571	0.316209	-0.0606316		--	--	--	--	--	--	--
Cre02.g095058.t1.1	miR_t79	TGCTGCGGCGTGCTGCTGGACC	Cleavage		2.18198	3.4296	2.48344	0.652399	-0.465702		--	--	--	--	--	--	--
Cre03.g164250.t1.1	miR_t79	TGCTGCGGCGTGCTGCTGGACC	Cleavage		3.16741	4.03608	2.59203	0.349652	-0.638876		Flagellar Associated Protein, protein kinase	Flagellar Associated Protein, similar to protein kinases, found in the flagellar proteome [PMID: 15998802]	--	PTHR24055:SF175,PTHR24055	AT1G67580.1	--	Protein kinase superfamily protein
Cre05.g232305.t1.1	miR_t79	TGCTGCGGCGTGCTGCTGGACC	Cleavage		0.0454857	0	0.0331009	NaN	NaN		--	--	--	--	--	--	--
Cre10.g429300.t1.1	miR_t79	TGCTGCGGCGTGCTGCTGGACC	Cleavage		0.564604	0.719207	1.17801	0.349168	0.711875		--	--	WD40	--	--	--	--
Cre10.g433700.t2.1	miR_t79	TGCTGCGGCGTGCTGCTGGACC	Cleavage		1.07501	1.97779	1.66065	0.879541	-0.252138		--	--	--	--	--	--	--
Cre11.g467642.t1.1	miR_t79	TGCTGCGGCGTGCTGCTGGACC	Cleavage		0.302626	0.243631	0.211418	-0.312836	-0.204602		--	--	DUF298, LRR_1, LRR_4, MVL, Turandot, YopE	PTHR24420	AT5G61240.1	--	Leucine--rich repeat (LRR) family protein
Cre11.g467772.t1.1	miR_t79	TGCTGCGGCGTGCTGCTGGACC	Cleavage		3.17111	4.39946	2.18669	0.472337	-1.00858		D--type cyclin	D--type cyclin homolog; contains LXCXE motif. Putative function in G1/S	Cyclin_C, Cyclin_N	PTHR10177,PTHR10177:SF76	AT5G25380.1	CYCA2;1	cyclin a2;1
Cre12.g508150.t1.2	miR_t79	TGCTGCGGCGTGCTGCTGGACC	Cleavage		20.3594	25.7756	21.899	0.340311	-0.235142		--	--	DEAD, HAND, HDA2--3, Helicase_C, Myb_DNA--binding, ResIII, SLIDE, SNF2_N	PTHR10799,PTHR10799:SF73	AT3G06400.3	CHR11	chromatin--remodeling protein 11
Cre12.g550152.t1.1	miR_t79	TGCTGCGGCGTGCTGCTGGACC	Cleavage		1.14455	1.11042	1.54635	-0.043667	0.477753		--	--	CAF1A, Ycf1	PTHR15272	AT1G65470.1	FAS1,NFB2	chromatin assembly factor--1 (FASCIATA1) (FAS1)
Cre16.g668700.t1.2	miR_t79	TGCTGCGGCGTGCTGCTGGACC	Cleavage		14.5121	3.99017	3.90161	-1.86273	-0.0323801		--	--	DNAP_B_exo_N	--	--	--	--
Cre16.g693250.t1.2	miR_t79	TGCTGCGGCGTGCTGCTGGACC	Cleavage		0.855986	1.25589	1.51115	0.553049	0.266942		--	--	--	--	--	--	--
Cre18.g749747.t1.1	miR_t79	TGCTGCGGCGTGCTGCTGGACC	Cleavage		2.00008	0.484993	1.701	-2.04402	1.81035		Similar to Flagellar Associated Protein FAP281	Similar to Flagellar Associated FAP281 that is found in the flagellar proteome [PMID: 15998802]; FAP281 transcript is upregulated during flagellar regeneration [PMID: 15738400]. Overlaps with FAP281 gene model from v3	Aa_trans	--	--	--	--
Cre10.g460466.t1.1	miR_t81	TGCTTGGATCCGTTTGGATGG	Cleavage		0.846762	0.981224	1.33605	0.212626	0.445316		--	--	Seryl_tRNA_N	--	--	--	--
Cre02.g087700.t1.2	miR_t84	TGGACAGCGAACAACTTTGAGC	Cleavage		76.8933	51.1017	37.9215	-0.589486	-0.430355		Ascorbate peroxidase	L--ascorbate peroxidase, possibly localized to plastid	peroxidase	--	AT4G08390.1	SAPX	stromal ascorbate peroxidase
Cre08.g383000.t2.1	miR_t84	TGGACAGCGAACAACTTTGAGC	Cleavage		0.433137	0.315724	0.322971	-0.456156	0.0327407		--	--	--	--	AT5G60120.1	TOE2	target of early activation tagged (EAT) 2
Cre07.g328000.t1.2	miR_t85	TGGACGAGCTCCTGAAGCTGG	Cleavage		201.759	367.418	264.84	0.864786	-0.472301		--	--	STT3	--	--	--	--
Cre07.g327950.t1.1	miR_t95	TGGCTGCGAGGACCCGACAGC	Cleavage		0.00721026	4.48826	0.629646	9.28189	-2.83354		--	--	SKG6	--	--	--	--
Cre12.g537150.t1.2	miR_t95	TGGCTGCGAGGACCCGACAGC	Cleavage		0.0692244	0.0221149	0.04198	-1.64626	0.924681		--	--	Cu--oxidase_2	--	--	--	--
Cre13.g571200.t1.1	miR_t95	TGGCTGCGAGGACCCGACAGC	Cleavage		3.27299	4.49918	4.13175	0.459053	-0.122907		--	--	HATPase_c, HisKA, PAS, PAS_3, PAS_4, Response_reg	PTHR24423	AT1G27320.1	AHK3,HK3	histidine kinase 3
Cre16.g680350.t1.2	miR_t95	TGGCTGCGAGGACCCGACAGC	Cleavage		4.09284	15.978	20.5513	1.96491	0.363139		--	--	Fez1, G--gamma	--	--	--	--
Cre17.g725350.t1.1	miR_t95	TGGCTGCGAGGACCCGACAGC	Cleavage		6.71325	7.75864	7.83096	0.208792	0.0133852		--	--	--	PTHR12630,PTHR12630:SF1	AT5G56360.1	PSL4	calmodulin--binding protein
Cre13.g579050.t1.2	miR_t101	TGGGGCATCAATTATCATTTG	Cleavage		1.59223	2.78368	38.0842	0.805948	3.77413		Anaphase promoting complex subunit 1 (partial)	Subunit 1 of Anaphase Promoting Complex. Cell cycle regulated E3 ubiquitin ligase. Gene model should be combined with upstream model, Au9.Cre13.g579100(+)	--	--	--	--	--
Cre07.g326010.t1.2	miR_t103	TGGTGATGCTCTGAGTTGGGC	Cleavage		0.74801	1.35107	1.3127	0.852973	-0.0415634		--	--	--	--	--	--	--
Cre01.g023950.t1.1	miR_t106	TGTCTGGAGATCCTTGTGCATG	Cleavage		5.05727	6.82038	5.93775	0.431491	-0.199935		--	--	--	--	--	--	--
Cre01.g039500.t1.2	miR_t121	TTGATGTTGACACGGGACTGC	Cleavage		1.35599	0.896818	0.758433	-0.596456	-0.241793		Flagellar Associated Protein	Conserved uncharacterized Flagellar Associated Protein, similar to Notchless; found in the flagellar proteome [PMID: 15998802]. Possible histone acetyltransferase or myosin--heavy--chain kinase	Coatomer_WDAD, DPPIV_N, eIF2A, IKI3, NACHT, Nup160, PD40, Proteasome_A_N, WD40	PTHR22847:SF185,PTHR22847	AT5G16750.1	TOZ	Transducin family protein / WD--40 repeat family protein
Cre04.g226250.t2.1	miR_t121	TTGATGTTGACACGGGACTGC	Cleavage		11.0554	14.9148	14.6613	0.431998	-0.0247309		--	--	--	--	--	--	--
Cre06.g301350.t1.1	miR_t121	TTGATGTTGACACGGGACTGC	Cleavage		14.4607	18.948	16.6413	0.389903	-0.187278		--	--	--	--	--	--	--
Cre06.g302350.t3.1	miR_t121	TTGATGTTGACACGGGACTGC	Cleavage		11.1238	10.8126	12.5251	-0.0409457	0.212109		--	--	--	--	--	--	--
Cre06.g302450.t2.1	miR_t121	TTGATGTTGACACGGGACTGC	Cleavage		6.938	8.24189	9.1167	0.248457	0.145536		--	--	--	--	--	--	--
Cre06.g303200.t1.1	miR_t121	TTGATGTTGACACGGGACTGC	Cleavage		9.75955	2.07413	27.1344	-2.23431	3.70955		--	--	Lysis_S, MORN_2, Tcp10_C	--	--	--	--
Cre07.g312650.t1.2	miR_t121	TTGATGTTGACACGGGACTGC	Cleavage		6.05446	10.6942	23.7539	0.820755	1.15133		--	--	DUF1289, DUF1700, DUF2205, DUF3324, DUF912, EMP24_GP25L, NUMOD3, ODV--E18, Peptidase_M56, Phospholamban, SMC_Nse1, Vma12	--	--	--	--
Cre10.g465150.t1.2	miR_t121	TTGATGTTGACACGGGACTGC	Cleavage		14.1418	18.3445	17.551	0.375386	-0.0637971		--	--	--	--	--	--	--
Cre12.g534900.t1.1	miR_t121	TTGATGTTGACACGGGACTGC	Cleavage		10.815	14.363	13.9782	0.409326	-0.0391856		--	--	Gly_rich	--	--	--	--
Cre13.g582734.t1.1	miR_t121	TTGATGTTGACACGGGACTGC	Cleavage		13.7019	18.7877	18.6671	0.455417	-0.0092944		--	--	--	--	--	--	--
Cre17.g719834.t1.1	miR_t121	TTGATGTTGACACGGGACTGC	Cleavage		10.3646	13.2763	12.3945	0.357182	-0.0991499		--	--	--	--	--	--	--
Cre02.g095092.t1.1	miR_t126	TTTGGCTGTCCCTTGCATGAGC	Cleavage		18.7521	36.1138	32.926	0.945496	-0.133321		Phytoene synthase	Phytoene synthase (prephytoene--diphosphate synthase) (geranylgeranyl--diphosphate geranylgeranyltransferase) [PMID:15579683], putative chloroplast precursor. Tran et al. 2009 [PMID: 19066941] included this in a comparison of PSY genes in various organisms	SQS_PSY	--	AT5G17230.1	PSY	PHYTOENE SYNTHASE
Cre01.g032200.t1.2	miR_t11	TACAGGAGCCTGATGAGGATGC	Translational Repression		0.136706	0.150287	0.109724	0.136643	-0.453831		Similar to Flagellar Associated Protein FAP187	Similart to conserved uncharacterized Flagellar Associated Protein FAP187 that is found in the flagellar proteome [PMID: 15998802]. This gene model overlaps FAP187 from v3	GSPII_F, LUC7, Vps5	--	--	--	--
Cre04.g217963.t1.1	miR_t11	TACAGGAGCCTGATGAGGATGC	Translational Repression		0.671811	1.06277	1.08675	0.661696	0.0321978		--	--	--	--	--	--	--
Cre06.g295350.t1.2	miR_t11	TACAGGAGCCTGATGAGGATGC	Translational Repression		1.31198	1.26915	1.49905	-0.0478763	0.240183		--	--	DASH_Dam1, DUF1515, IncA, NPV_P10, XhlA	--	--	--	--
Cre08.g369650.t1.1	miR_t11	TACAGGAGCCTGATGAGGATGC	Translational Repression		1.45816	4.0734	4.39977	1.48209	0.111196		--	--	--	--	--	--	--
Cre09.g393300.t1.2	miR_t11	TACAGGAGCCTGATGAGGATGC	Translational Repression		0.863623	1.36327	1.47507	0.658595	0.113715		--	--	DUF23	--	--	--	--
Cre11.g480400.t1.1	miR_t11	TACAGGAGCCTGATGAGGATGC	Translational Repression		0.00725622	0.00347719	0.00792075	-1.0613	1.18772		--	--	DUF3707	--	--	--	--
Cre17.g735650.t1.1	miR_t11	TACAGGAGCCTGATGAGGATGC	Translational Repression		1.29847	0.481029	0.921298	-1.43261	0.937543		--	--	--	--	--	--	--
Cre01.g052550.t1.1	miR_t25	TAGCCGTCAGGAGCTGTGAGC	Translational Repression		5.28154	8.95082	6.9226	0.76106	-0.370705		--	--	zf--MYND	PTHR12298	AT4G24560.1	UBP16	ubiquitin--specific protease 16
Cre03.g169000.t1.2	miR_t25	TAGCCGTCAGGAGCTGTGAGC	Translational Repression		1.18728	3.17411	3.7516	1.4187	0.241155		--	--	Sel1	--	--	--	--
Cre03.g198750.t1.1	miR_t25	TAGCCGTCAGGAGCTGTGAGC	Translational Repression		1.41195	4.61045	2.96633	1.70722	-0.636225		--	--	DNA_pol_B, DNA_pol_B_exo1	PTHR10322	AT5G63960.1	EMB2780	DNA binding;nucleotide binding;nucleic acid binding;DNA--directed DNA polymerases;DNA--directed DNA polymerases
Cre06.g284250.t1.2	miR_t25	TAGCCGTCAGGAGCTGTGAGC	Translational Repression		85.4388	39.901	44.6774	-1.09847	0.163121		Chlorophyll a/b binding protein of LHCII	Chlorophyll a--b binding protein of LHCII	Chloroa_b--bind	PTHR21649	AT2G05100.1	LHCB2,LHCB2.1	photosystem II light harvesting complex gene 2.1
Cre07.g339150.t1.1	miR_t25	TAGCCGTCAGGAGCTGTGAGC	Translational Repression		79.083	35.9071	33.571	-1.1391	-0.0970525		Chaperonin 60B2	GroEL/HSP60--homolog, targeted to the chloroplast; called Cpn60--beta in higher plants; shares only ~50% similarity with chloroplast--targeted CPN60A, but 79% identity with CPN60B1; higher plant Cpn60--betas may form homo-- or heterooligomeric stacks (with Cpn	Cpn60_TCP1, DUF465	PTHR11353:SF8,PTHR11353	AT3G13470.1	--	TCP--1/cpn60 chaperonin family protein
Cre07.g343400.t1.1	miR_t25	TAGCCGTCAGGAGCTGTGAGC	Translational Repression		2.41537	2.40207	2.37181	-0.00796736	-0.0182881		--	--	cNMP_binding	--	--	--	--
Cre09.g387850.t1.2	miR_t25	TAGCCGTCAGGAGCTGTGAGC	Translational Repression		2.55422	1.3282	1.23348	-0.943413	-0.106732		RWP--RK transcription factor	Putative RWP--RK domain transcription factor; model is very tentative	RWP--RK	--	AT1G74480.1	--	RWP--RK domain--containing protein
Cre10.g429500.t1.1	miR_t25	TAGCCGTCAGGAGCTGTGAGC	Translational Repression		1.47856	2.48303	2.60997	0.747914	0.0719291		--	--	--	--	--	--	--
Cre12.g485400.t1.1	miR_t25	TAGCCGTCAGGAGCTGTGAGC	Translational Repression		1.00524	1.31886	1.36363	0.391754	0.048164		--	--	--	--	--	--	--
Cre14.g630250.t1.1	miR_t25	TAGCCGTCAGGAGCTGTGAGC	Translational Repression		0.15791	0.689444	0.746943	2.12633	0.115566		--	--	Cyclin_N	PTHR10026,PTHR10026:SF27	--	--	--
Cre05.g242100.t1.1	miR_t31	TATACAGTCAGCGGGCAGCCG	Translational Repression		1.88402	1.93618	1.6725	0.0393971	-0.211202		--	--	--	PTHR10795,PTHR10795:SF112	AT1G04110.1	SDD1	Subtilase family protein
Cre16.g686200.t1.1	miR_t31	TATACAGTCAGCGGGCAGCCG	Translational Repression		2.33766	2.67328	3.09893	0.193546	0.21316		Trehalose--6--phosphate synthase/phosphatase	--	Glyco_transf_20, Trehalose_PPase	PTHR10788	AT1G78580.1	ATTPS1,TPS1	trehalose--6--phosphate synthase
Cre17.g731950.t1.2	miR_t31	TATACAGTCAGCGGGCAGCCG	Translational Repression		69.5707	106.914	144.458	0.619902	0.434199		Mitochondrial F1F0 ATP synthase subunit 9, isoform B	Mitochondrial F1F0--ATP synthase, subunit c/ATP9/proteolipid. Note: ATP9A encodes a related protein also predicted to encode subunit C of an organellar F1F0--ATP synthase. ATP9A and ATP9B are adjacent on genome, and divergently transcribed	ATP--synt_C	PTHR10031	AT2G07671.1	--	ATP synthase subunit C family protein
Cre01.g004651.t1.1	miR_t34	TATTGACGCGCTGCACCAAGC	Translational Repression		4.12421	4.00631	3.85005	-0.0418445	-0.0573971		--	--	KorB	PTHR13710:SF17,PTHR13710	--	--	--
Cre01.g028900.t1.1	miR_t35	TCAAGAAGCTCTTCGTCCTCGG	Translational Repression		4.58421	2.90229	3.56126	-0.659483	0.2952		--	--	--	PTHR10366,PTHR10366:SF1	--	--	--
Cre01.g048650.t1.1	miR_t35	TCAAGAAGCTCTTCGTCCTCGG	Translational Repression		52.914	86.7827	114.575	0.713757	0.400818		--	--	Pkinase, Pkinase_Tyr	PTHR24347	AT5G12180.1	CPK17	calcium--dependent protein kinase 17
Cre02.g103784.t1.2	miR_t35	TCAAGAAGCTCTTCGTCCTCGG	Translational Repression		3.33124	2.06149	1.78203	-0.692371	-0.210162		--	--	--	--	--	--	--
Cre02.g105400.t1.1	miR_t35	TCAAGAAGCTCTTCGTCCTCGG	Translational Repression		10.9624	12.5648	7.45991	0.196835	-0.752164		Cell Division Cycle protein	Cell Division Cycle 14 (Protein Tyrosine Phosphatase)(PTP)	DSPc, Y_phosphatase	PTHR23339,PTHR23339:SF27	AT3G50110.1	ATPEN3,PEN3	PTEN 3
Cre02.g142166.t2.1	miR_t35	TCAAGAAGCTCTTCGTCCTCGG	Translational Repression		4.40849	3.48061	3.5755	-0.340946	0.0388036		--	--	PAS, PAS_4	PTHR10919:SF179,PTHR10919	--	--	--
Cre02.g145250.t1.2	miR_t35	TCAAGAAGCTCTTCGTCCTCGG	Translational Repression		21.1985	35.5467	30.9105	0.745752	-0.201619		Ribosomal protein S27e isoform 2, component of 80S ribosome and 40S small subunit	Cytosolic 80S ribosomal protein S27e, isoform 2; Cytosolic 40S small ribosomal subunit protein S27e, isoform 2. Previously annotated as RPS27--B	DUF164, DUF3133, Ribosomal_S27e, zf--LSD1	PTHR11594	AT3G61110.1	ARS27A,RS27A	ribosomal protein S27
Cre03.g161578.t4.1	miR_t35	TCAAGAAGCTCTTCGTCCTCGG	Translational Repression		2.70794	2.08113	3.98772	-0.379826	0.938196		--	--	--	--	AT3G48860.2	--	--
Cre03.g199087.t1.1	miR_t35	TCAAGAAGCTCTTCGTCCTCGG	Translational Repression		0.253846	0.621731	0.420771	1.29234	-0.563257		--	--	--	--	--	--	--
Cre06.g310650.t1.2	miR_t35	TCAAGAAGCTCTTCGTCCTCGG	Translational Repression		0.977917	1.59623	2.14329	0.706887	0.425156		--	--	--	--	--	--	--
Cre07.g320750.t1.1	miR_t35	TCAAGAAGCTCTTCGTCCTCGG	Translational Repression		1.11482	1.69764	0.784235	0.606721	-1.11417		Adenylate/guanylate cyclase	Internal domain similar to guanylate cyclase 1 from Homo sapiens	Guanylate_cyc, HNOB, HNOBA	PTHR11920:SF143,PTHR11920	--	--	--
Cre08.g382689.t1.2	miR_t35	TCAAGAAGCTCTTCGTCCTCGG	Translational Repression		4.48638	5.37469	4.39944	0.260631	-0.288861		--	--	CASP_C, DUF2730, DUF3138, FlaC_arch, Herpes_UL6, Rad60--SLD, ubiquitin	PTHR10666	AT1G55060.1	UBQ12	ubiquitin 12
Cre09.g387541.t1.1	miR_t35	TCAAGAAGCTCTTCGTCCTCGG	Translational Repression		1.26074	1.89349	1.71186	0.586776	-0.145484		--	--	--	--	--	--	--
Cre09.g394028.t1.1	miR_t35	TCAAGAAGCTCTTCGTCCTCGG	Translational Repression		0.868712	1.43233	1.26244	0.721418	-0.182156		--	--	CDC45, Drc1--Sld2, DUF2044, DUF2197, DUF2890, Nop14, Pox_Ag35, SDA1, Ycf1	--	--	--	--
Cre11.g467605.t1.1	miR_t35	TCAAGAAGCTCTTCGTCCTCGG	Translational Repression		11.7825	20.0813	9.78312	0.769208	-1.03748		--	--	--	--	--	--	--
Cre13.g569801.t1.1	miR_t35	TCAAGAAGCTCTTCGTCCTCGG	Translational Repression		0.0367845	0.152769	0.066922	2.05418	-1.1908		--	--	--	--	--	--	--
Cre15.g634550.t1.1	miR_t35	TCAAGAAGCTCTTCGTCCTCGG	Translational Repression		0.63441	1.44494	1.33614	1.18752	-0.112944		--	--	Chorion_2	--	--	--	--
Cre15.g634582.t1.1	miR_t35	TCAAGAAGCTCTTCGTCCTCGG	Translational Repression		0.264183	0.777043	0.457426	1.55646	-0.764456		--	--	--	--	--	--	--
Cre16.g674851.t1.1	miR_t35	TCAAGAAGCTCTTCGTCCTCGG	Translational Repression		0.206104	0.584692	0.485956	1.5043	-0.26685		--	--	--	--	--	--	--
Cre01.g010832.t1.1	miR_t52	TCGGTGTTGTTGCGCTGCGGC	Translational Repression		6.01451	5.72917	6.39719	-0.0701207	0.159111		--	--	--	PTHR12411:SF160,PTHR12411	AT3G45310.1	--	Cysteine proteinases superfamily protein
Cre02.g103650.t1.1	miR_t52	TCGGTGTTGTTGCGCTGCGGC	Translational Repression		1.12397	1.70918	1.36323	0.604702	-0.326281		--	--	--	--	--	--	--
Cre03.g206650.t1.2	miR_t52	TCGGTGTTGTTGCGCTGCGGC	Translational Repression		4.92521	9.07332	6.86154	0.881446	-0.4031		--	--	Pkinase, Pkinase_Tyr	PTHR24347	AT1G12580.1	PEPKR1	phosphoenolpyruvate carboxylase--related kinase 1
Cre04.g214700.t1.1	miR_t52	TCGGTGTTGTTGCGCTGCGGC	Translational Repression		0.449576	2.93405	1.93184	2.70626	-0.602922		--	--	--	PTHR12406:SF23,PTHR12406	--	--	--
Cre06.g278164.t1.1	miR_t52	TCGGTGTTGTTGCGCTGCGGC	Translational Repression		1.8532	2.37229	0.664874	0.356261	-1.83512		--	--	Peptidase_M10, Peptidase_M11, Reprolysin	--	--	--	--
Cre06.g292450.t1.2	miR_t52	TCGGTGTTGTTGCGCTGCGGC	Translational Repression		0.831225	0.634618	0.522879	-0.389351	-0.279411		--	--	PseudoU_synth_1	PTHR11142	AT1G76120.1	--	Pseudouridine synthase family protein
Cre07.g322600.t1.1	miR_t52	TCGGTGTTGTTGCGCTGCGGC	Translational Repression		0.960872	2.17931	1.69686	1.18145	-0.361001		--	--	Baculo_PP31, Band_3_cyto, DUF2146, DUF2217, DUF2370, DUF966, FemAB, FLO_LFY, GDE_N, Hid1, Membralin, Mem_trans, Paramyxo_ncap, PAT1, Peptidase_S64, SAGA--Tad1, SAPS, Serinc, Suf, TFIIA, Ycf1	--	--	--	--
Cre11.g475432.t1.2	miR_t52	TCGGTGTTGTTGCGCTGCGGC	Translational Repression		16.7183	28.8543	15.7387	0.787358	-0.874472		--	--	Mov34	--	--	--	--
Cre12.g545500.t1.1	miR_t52	TCGGTGTTGTTGCGCTGCGGC	Translational Repression		2.53965	2.67032	1.81406	0.0723816	-0.557787		--	--	--	--	AT3G50360.1	ATCEN2,CEN1,CEN2	centrin2
Cre13.g588201.t1.1	miR_t52	TCGGTGTTGTTGCGCTGCGGC	Translational Repression		0.469021	0.375541	0.252747	-0.320683	-0.571277		--	--	FAST_1, Pex14_N, RAP	--	AT2G31890.1	ATRAP,RAP	RAP
Cre14.g627411.t1.1	miR_t52	TCGGTGTTGTTGCGCTGCGGC	Translational Repression		0.206264	0.0641138	0.158216	-1.68579	1.30319		--	--	zf--MYND	PTHR13146	--	--	--
Cre16.g673250.t1.1	miR_t52	TCGGTGTTGTTGCGCTGCGGC	Translational Repression		0.0808757	9.27752	9.0727	6.84189	-0.0322067		--	--	--	--	AT1G20980.1	ATSPL14,FBR6,SPL14,SPL1R2	squamosa promoter binding protein--like 14
Cre16.g690450.t1.1	miR_t52	TCGGTGTTGTTGCGCTGCGGC	Translational Repression		4.53826	5.78294	5.33409	0.349664	-0.116563		Flagellar Associated Protein	Conserved uncharacterized Flagellar Associated Protein; found in the flagellar proteome [PMID: 15998802]	--	PTHR23084	AT2G41210.1	PIP5K5	phosphatidylinositol-- 4--phosphate 5--kinase 5
Cre01.g033000.t1.2	miR_t54	TCTCAGGAAGAGATCGTCCGTAG	Translational Repression		4.1525	6.39365	6.31626	0.622659	-0.0175678		--	--	--	--	--	--	--
Cre10.g417750.t1.1	miR_t54	TCTCAGGAAGAGATCGTCCGTAG	Translational Repression		5.0561	11.9033	12.4925	1.23527	0.0696974		--	--	Patatin	PTHR14226	--	--	--
Cre12.g516333.t1.2	miR_t54	TCTCAGGAAGAGATCGTCCGTAG	Translational Repression		1.81145	2.0298	1.53133	0.164191	-0.406555		--	--	DUF1565, NUMOD3	--	AT1G53800.2	--	--
Cre16.g654950.t1.1	miR_t54	TCTCAGGAAGAGATCGTCCGTAG	Translational Repression		2.32177	2.75111	1.7634	0.24479	-0.641652		Scavenger receptor cysteine rich (SRCR) protein	Scavenger receptor cysteine--rich protein; contains ligand--binding SRCR domain found in speract/scavenger receptor (PMID: 14995912)	--	PTHR19331	--	--	--
Cre17.g700250.t1.2	miR_t54	TCTCAGGAAGAGATCGTCCGTAG	Translational Repression		0.748053	0.819355	0.708882	0.131348	-0.208944		--	--	Nucleoplasmin	--	--	--	--
Cre01.g007901.t3.1	miR_t64	TGCACGCTGTGACTGTCTAGC	Translational Repression		31.2503	46.0796	31.4993	0.56026	-0.548808		--	--	MatE, MVIN	PTHR11206:SF43,PTHR11206	AT1G15160.1	--	MATE efflux family protein
Cre01.g031550.t1.1	miR_t64	TGCACGCTGTGACTGTCTAGC	Translational Repression		1.15099	3.91457	3.74695	1.76598	-0.0631383		--	--	Metallophos, Metallophos_2, OrfB_Zn_ribbon, Serglycin	PTHR23257,PTHR23257:SF99	--	--	--
Cre06.g277400.t1.1	miR_t64	TGCACGCTGTGACTGTCTAGC	Translational Repression		0.952488	2.22671	1.9434	1.22514	-0.196334		--	--	--	--	--	--	--
Cre06.g304050.t1.1	miR_t64	TGCACGCTGTGACTGTCTAGC	Translational Repression		0.666605	0.622494	0.373155	-0.0987716	-0.738284		--	--	Pkinase, Pkinase_Tyr	PTHR24361,PTHR24361:SF97	AT3G27580.1	ATPK7,D6PKL3	Protein kinase superfamily protein
Cre07.g319300.t1.1	miR_t64	TGCACGCTGTGACTGTCTAGC	Translational Repression		14.1996	19.3869	17.426	0.449231	-0.153842		Alpha--glucan water dikinase	Phosphorylates the C--3 and C--6 positions of alpha glucans with the beta phosphate of ATP	DUF2934, PPDK_N	PTHR22931,PTHR22931:SF1	AT4G24450.1	ATGWD2,GWD3,PWD	phosphoglucan, water dikinase
Cre07.g319340.t1.1	miR_t64	TGCACGCTGTGACTGTCTAGC	Translational Repression		13.1737	19.5854	18.216	0.572116	-0.104574		--	--	--	PTHR22931,PTHR22931:SF1	AT1G10760.1	GWD,GWD1,SEX1,SOP,SOP1	Pyruvate phosphate dikinase, PEP/pyruvate binding domain
Cre07.g347800.t1.2	miR_t64	TGCACGCTGTGACTGTCTAGC	Translational Repression		2.26313	2.76546	2.32629	0.2892	-0.249493		--	--	Methyltransf_16, Methyltransf_18	PTHR14614	AT1G08125.1	--	S--adenosyl--L--methionine--dependent methyltransferases superfamily protein
Cre10.g419400.t1.1	miR_t64	TGCACGCTGTGACTGTCTAGC	Translational Repression		0.515055	1.30691	0.972371	1.34336	-0.426576		--	--	BUD22, CDC45, Daxx, DDHD, DUF2044, FYDLN_acid, Hid1, Lin--8, NOA36, Nop14, PHD, SAPS, SDA1, Tim54, Ycf1, Zip	--	--	--	--
Cre12.g495951.t2.1	miR_t64	TGCACGCTGTGACTGTCTAGC	Translational Repression		31.092	39.7804	51.9934	0.355512	0.386273		--	--	Pro_isomerase	PTHR11071,PTHR11071:SF60	AT5G13120.1	ATCYP20--2,CYP20--2	cyclophilin 20--2
Cre12.g503550.t1.2	miR_t64	TGCACGCTGTGACTGTCTAGC	Translational Repression		64.7543	87.1122	71.4162	0.427899	-0.286625		2--C--methyl--D--erythritol 2,4--cyclodiphosphate synthase	2--C--methyl--D--erythritol 2,4--cyclodiphosphate synthase with possible tyrosine decarboxylase activity. Previously annotated as MECPS1	YgbB	--	AT1G63970.1	ISPF,MECPS	isoprenoid F
Cre12.g515050.t1.1	miR_t64	TGCACGCTGTGACTGTCTAGC	Translational Repression		0.691387	2.49074	1.84052	1.84901	-0.436459		Histone--lysine N--methyltransferase	Protein contains a SET domain with similarity to Arabidopsis thaliana ATX5, SET29, SDG29 (At5g53430); [PMID: 16100335]. Previously annotated as SET4. ChromoDB SDG3411	C1_1, Casc1, HMG_box, OrfB_Zn_ribbon, PHD, SAND, SET	PTHR13793,PTHR13793:SF46	AT3G61740.1	ATX3,SDG14	SET domain protein 14
Cre12.g536301.t1.1	miR_t64	TGCACGCTGTGACTGTCTAGC	Translational Repression		0.912011	2.07593	1.74218	1.18663	-0.252857		--	--	--	--	--	--	--
Cre14.g630700.t2.1	miR_t64	TGCACGCTGTGACTGTCTAGC	Translational Repression		18.0908	13.6933	13.9158	-0.401784	0.0232497		--	--	GCC2_GCC3, NCD3G	PTHR22727	--	--	--
Cre17.g700166.t1.1	miR_t64	TGCACGCTGTGACTGTCTAGC	Translational Repression		2.25546	2.86283	2.38063	0.34402	-0.2661		--	--	--	PTHR13902	AT3G18750.1	ATWNK6,WNK6,ZIK5	with no lysine (K) kinase 6
Cre17.g735850.t1.1	miR_t64	TGCACGCTGTGACTGTCTAGC	Translational Repression		1.82828	3.8027	2.97234	1.05654	-0.355427		--	--	Occludin_ELL	--	--	--	--
Cre01.g052750.t1.1	miR_t73	TGCGGAGTGTGAAAGGGCTGC	Translational Repression		1.78583	2.37382	1.30587	0.410609	-0.862192		--	--	Kelch_1, Kelch_2, TRP	--	--	--	--
Cre06.g290250.t1.1	miR_t73	TGCGGAGTGTGAAAGGGCTGC	Translational Repression		0.678859	0.95944	0.901529	0.49908	-0.0898186		--	--	Dev_Cell_Death	--	--	--	--
Cre07.g319701.t1.2	miR_t73	TGCGGAGTGTGAAAGGGCTGC	Translational Repression		79.8924	106.204	115.263	0.410701	0.118102		--	--	GATA, HypA	PTHR10071	AT1G08010.1	GATA11	GATA transcription factor 11
Cre16.g688900.t1.1	miR_t73	TGCGGAGTGTGAAAGGGCTGC	Translational Repression		0.302311	0.466241	0.527236	0.625043	0.177373		--	--	--	--	--	--	--
Cre01.g010050.t1.1	miR_t79	TGCTGCGGCGTGCTGCTGGACC	Translational Repression		4.86842	4.20346	3.65989	-0.211875	-0.199777		--	--	--	--	--	--	--
Cre01.g043350.t1.2	miR_t79	TGCTGCGGCGTGCTGCTGGACC	Translational Repression		39.4506	16.4303	23.6251	-1.26369	0.523964		Chlorophyllide a oxygenase	Chlorophyllide a oxygenase; chlorophyll b synthase [GI:61742125; PMID: 15849308]; Predicted chloroplast transit peptide 1--29. Previously annotated as CAO. The cbn1 mutants are alleles at this locus [PMID: 10982457].	Atg14, COG2, Cortex--I_coil, DUF2913, DUF3138, DUF729, Fib_alpha, LCD1, PaO, Prox1, Rieske	PTHR21266,PTHR21266:SF19	AT1G44446.1	ATCAO,CAO,CH1	Pheophorbide a oxygenase family protein with Rieske [2Fe--2S] domain
Cre02.g142750.t2.1	miR_t79	TGCTGCGGCGTGCTGCTGGACC	Translational Repression		0.196623	0.269206	0.500804	0.453276	0.895535		--	--	--	--	--	--	--
Cre03.g159750.t1.2	miR_t79	TGCTGCGGCGTGCTGCTGGACC	Translational Repression		1.69891	2.3411	3.13697	0.462577	0.422181		Subunit of ESCRT--II complex	Expressed Protein. Similar to VPS36, a UBA and VPS36--domain protein, component of ESCRT--II complex, involved in ubiquitin--mediated internalization into multi--vesicular bodies (late endosomes).	EAP30, UBA, Vps36_ESCRT--II	PTHR13128:SF5,PTHR13128	AT5G04920.1	--	EAP30/Vps36 family protein
Cre03.g168050.t1.2	miR_t79	TGCTGCGGCGTGCTGCTGGACC	Translational Repression		5.68116	8.47766	8.172	0.577481	-0.0529778		--	--	Bromodomain	PTHR22880	AT2G34900.1	GTE01,GTE1,IMB1	Transcription factor GTE6
Cre03.g204689.t1.1	miR_t79	TGCTGCGGCGTGCTGCTGGACC	Translational Repression		34.7232	8.36144	9.45204	-2.05408	0.176875		3\',5\'--cyclic--nucleotide phosphodiesterase	Similar to calcium/calmodulin--dependent 3\',5\'--cyclic nucleotide phosphodiesterase IB from Rattus norvegicus.	CHASE, DUF1777, PDEase_I	PTHR11347:SF75,PTHR11347	--	--	--
Cre04.g222700.t1.2	miR_t79	TGCTGCGGCGTGCTGCTGGACC	Translational Repression		2059.17	1582.34	1491.37	-0.379998	-0.0854264		--	--	AAA, AAA_10, ABC_ATPase, ABC_tran, ABC_tran_2, Chromo, CLASP_N, DUF258, DUF3349, DUF815, DUF87, HEAT, Miro, MobB, MutS_V, NACHT, NTPase_1, PduV--EutP, Rad17, RNA_helicase, SMC_N, Vac14_Fab1_bd	PTHR19211,PTHR19211:SF5	AT3G54540.1	ATGCN4,GCN4	general control non--repressible 4
Cre04.g231418.t1.1	miR_t79	TGCTGCGGCGTGCTGCTGGACC	Translational Repression		6.01327	7.75867	7.75493	0.367661	-0.000695181		--	--	DUF227	--	--	--	--
Cre06.g257050.t1.1	miR_t79	TGCTGCGGCGTGCTGCTGGACC	Translational Repression		0.878669	1.02231	1.07222	0.21844	0.0687743		Granule bound starch synthase	Putative granule bound starch synthase; GBSS--like protein; catalyses the transfer of a glucosyl moiety of the ADP--glc to the non--reducing end of a pre--existing alpha 1--4 linked chain. This sequence matches strongly the GBSSI sequences from higher plant,	Glycos_transf_1, Glyco_transf_5	PTHR12526,PTHR12526:SF198	AT1G32900.1	--	UDP--Glycosyltransferase superfamily protein
Cre06.g262900.t1.2	miR_t79	TGCTGCGGCGTGCTGCTGGACC	Translational Repression		16.5677	25.2131	25.89	0.605795	0.0382222		Phosphofructokinase	Putative phosphofructokinase family protein (EC 2.7.1.11 or 2.7.1.90), based on similarity to rice (GenBank BAD29254) and Arabidopsis (GenBank AAM20228) genes; possible plastid--targeted splice variant of PFK1b	PFK	PTHR13697	AT2G22480.1	PFK5	phosphofructokinase 5
Cre06.g278131.t1.1	miR_t79	TGCTGCGGCGTGCTGCTGGACC	Translational Repression		2.80006	4.44047	3.87559	0.665252	-0.196295		--	--	INCENP_ARK--bind	PTHR24006,PTHR24006:SF262	AT5G06600.3	UBP12	ubiquitin--specific protease 12
Cre06.g311650.t1.1	miR_t79	TGCTGCGGCGTGCTGCTGGACC	Translational Repression		1.49545	4.41555	5.36715	1.56201	0.281564		Inwardly--rectifying potassium channel	Putative inward rectifier K+ channel TC# 1.A.2	IRK	PTHR11767:SF35,PTHR11767	--	--	--
Cre07.g319950.t1.2	miR_t79	TGCTGCGGCGTGCTGCTGGACC	Translational Repression		10.3856	13.7519	15.6629	0.405053	0.187715		--	--	--	--	--	--	--
Cre07.g352900.t1.1	miR_t79	TGCTGCGGCGTGCTGCTGGACC	Translational Repression		4.82898	5.88859	6.08418	0.286204	0.047139		--	--	DENN, uDENN, WD40	PTHR22847:SF210,PTHR22847	AT1G49040.1	SCD1	stomatal cytokinesis defective / SCD1 protein (SCD1)
Cre07.g353950.t1.1	miR_t79	TGCTGCGGCGTGCTGCTGGACC	Translational Repression		0.820746	0.772885	0.786526	-0.0866822	0.0252407		--	--	TPR_2, XPG_I, XPG_I_2, XPG_N	PTHR11081,PTHR11081:SF8	AT1G29630.2	--	5\'--3\' exonuclease family protein
Cre07.g356450.t1.1	miR_t79	TGCTGCGGCGTGCTGCTGGACC	Translational Repression		2.45116	4.13143	6.49508	0.753178	0.652705		--	--	Guanylate_cyc	PTHR24790,PTHR24790:SF7	--	--	--
Cre08.g384150.t1.1	miR_t79	TGCTGCGGCGTGCTGCTGGACC	Translational Repression		102.277	137.666	106.039	0.428696	-0.376578		--	--	--	--	--	--	--
Cre09.g388200.t1.1	miR_t79	TGCTGCGGCGTGCTGCTGGACC	Translational Repression		4516.04	4553.51	5546.78	0.01192	0.284671		Ribosomal protein L10, component of cytosolic 80S ribosome and 60S large subunit	Cytosolic 80S ribosomal protein L10; Cytosolic 60S large ribosomal subunit protein L10	Est3, Ribosomal_L16	PTHR11726	AT1G66580.1	RPL10C,SAG24	senescence associated gene 24
Cre09.g390450.t1.2	miR_t79	TGCTGCGGCGTGCTGCTGGACC	Translational Repression		0.341117	0.429676	0.680881	0.332982	0.664153		--	--	BTB	--	--	--	--
Cre10.g417850.t1.1	miR_t79	TGCTGCGGCGTGCTGCTGGACC	Translational Repression		2.22576	5.17859	4.035	1.21827	-0.359993		--	--	U--box, WD40	PTHR22849	AT4G36550.1	--	ARM repeat superfamily protein
Cre10.g444400.t1.1	miR_t79	TGCTGCGGCGTGCTGCTGGACC	Translational Repression		7.72873	10.3537	9.03646	0.421838	-0.196311		--	--	CLASP_N, HEAT, V--ATPase_H_N	PTHR13371	--	--	--
Cre11.g468365.t2.1	miR_t79	TGCTGCGGCGTGCTGCTGGACC	Translational Repression		0.413967	0.984333	1.04104	1.24963	0.0808002		--	--	--	--	--	--	--
Cre12.g486650.t1.2	miR_t79	TGCTGCGGCGTGCTGCTGGACC	Translational Repression		1.50901	1.98405	1.43101	0.394852	-0.471421		--	--	Usp	--	--	--	--
Cre12.g516800.t1.1	miR_t79	TGCTGCGGCGTGCTGCTGGACC	Translational Repression		1.72502	2.36181	1.44045	0.453276	-0.71337		--	--	Pkinase, Pkinase_Tyr	PTHR26392:SF146,PTHR26392	AT5G03730.1	AtCTR1,CTR1,SIS1	Protein kinase superfamily protein
Cre12.g529550.t1.2	miR_t79	TGCTGCGGCGTGCTGCTGGACC	Translational Repression		7.83135	9.55256	7.37261	0.286626	-0.373712		Aurora--like kinase	Aurora--Like Kinase; formerly known as CALK (Chlamydomonas Aurora--Like Kinase [gi:9716372; PMID: 11121779]. Serine/threonine protein kinase; regulates chromosome segregation and cytokinesis in mammals. Previously annotated as CALK1	Pkinase, Pkinase_Tyr	PTHR24349:SF101,PTHR24349	AT2G45490.1	AtAUR3,AUR3	ataurora3
Cre12.g535500.t1.2	miR_t79	TGCTGCGGCGTGCTGCTGGACC	Translational Repression		16.7635	21.9095	19.2684	0.386235	-0.185321		--	--	--	--	--	--	--
Cre12.g537671.t1.1	miR_t79	TGCTGCGGCGTGCTGCTGGACC	Translational Repression		1.76835	2.37814	2.64675	0.427428	0.154389		--	--	Chromo, DUF1087, GSH--S_N, Helicase_C, PWWP, ResIII, SNF2_N, TPD52	PTHR10799,PTHR10799:SF92	AT5G44800.1	CHR4,PKR1	chromatin remodeling 4
Cre12.g551550.t1.1	miR_t79	TGCTGCGGCGTGCTGCTGGACC	Translational Repression		0.721944	0.734166	0.697824	0.0242212	-0.0732447		--	--	DUF2075, GSPII_E, Herpes_Helicase, IstB_IS21, PhoH, PIF1, TrwB_AAD_bind, UvrD--helicase, Viral_helicase1, zf--CCHC	PTHR23274	--	--	--
Cre12.g551700.t1.2	miR_t79	TGCTGCGGCGTGCTGCTGGACC	Translational Repression		17.5582	38.8985	28.0036	1.14757	-0.474102		--	--	--	--	--	--	--
Cre12.g555803.t1.1	miR_t79	TGCTGCGGCGTGCTGCTGGACC	Translational Repression		13.4513	8.84975	6.8486	-0.604035	-0.369828		Type--II NADH dehydrogenase	Putative NADH dehydrogenase; disulfide oxidoreductase/ electron carrier	DUF3236, Eno--Rase_NADH_b, FAD_binding_3, HI0933_like, Lycopene_cycl, Pyr_redox, Pyr_redox_2, Trp_halogenase	PTHR22915,PTHR22915:SF5	AT3G44190.1	--	FAD/NAD(P)--binding oxidoreductase family protein
Cre13.g568600.t3.1	miR_t79	TGCTGCGGCGTGCTGCTGGACC	Translational Repression		6.30664	4.37037	4.62398	-0.529114	0.0813771		--	--	His_Phos_2	PTHR20963	AT1G09870.1	--	histidine acid phosphatase family protein
Cre13.g583325.t1.1	miR_t79	TGCTGCGGCGTGCTGCTGGACC	Translational Repression		0.660843	0.9296	0.965697	0.492301	0.0549602		--	--	--	--	--	--	--
Cre14.g619800.t1.2	miR_t79	TGCTGCGGCGTGCTGCTGGACC	Translational Repression		1.74794	2.29708	2.21804	0.394144	-0.0505156		DNA topoisomerase (type IIB)	DNA topoisomerase (type IIB), involved in meiosis; homologous to eukaryotic SPO11. Chlamydomonas has at least two homologues.	--	PTHR10848	--	--	--
Cre16.g661400.t1.1	miR_t79	TGCTGCGGCGTGCTGCTGGACC	Translational Repression		1.67687	2.13963	1.88499	0.35159	-0.182811		--	--	--	PTHR23304,PTHR23304:SF78	--	--	--
Cre16.g672200.t1.1	miR_t79	TGCTGCGGCGTGCTGCTGGACC	Translational Repression		4.71435	4.6568	3.17926	-0.0177204	-0.550647		--	--	--	--	--	--	--
Cre17.g713650.t1.1	miR_t79	TGCTGCGGCGTGCTGCTGGACC	Translational Repression		0.0236272	0.0452886	0.0193432	0.938703	-1.22732		--	--	--	PTHR11361,PTHR11361:SF20	AT3G20475.1	ATMSH5,MSH5	MUTS--homologue 5
Cre17.g734789.t1.1	miR_t79	TGCTGCGGCGTGCTGCTGGACC	Translational Repression		0.753913	1.00046	1.58836	0.408188	0.666883		--	--	LRR_1, LRR_4	PTHR24367	--	--	--
Cre01.g005500.t1.2	miR_t81	TGCTTGGATCCGTTTGGATGG	Translational Repression		3.17533	6.20061	5.32917	0.965503	-0.218498		--	--	DUF202, SPX, VTC	PTHR10783,PTHR10783:SF20	--	--	--
Cre02.g111350.t1.2	miR_t81	TGCTTGGATCCGTTTGGATGG	Translational Repression		2.85285	4.60975	4.18696	0.692287	-0.138785		--	--	WD40	PTHR22850:SF44,PTHR22850	AT1G80710.1	DRS1	DROUGHT SENSITIVE 1
Cre02.g142967.t1.1	miR_t81	TGCTTGGATCCGTTTGGATGG	Translational Repression		0	0	0	NaN	NaN		--	--	--	--	--	--	--
Cre03.g170200.t2.1	miR_t81	TGCTTGGATCCGTTTGGATGG	Translational Repression		3.6091	4.72831	3.88541	0.389687	-0.28326		--	--	C2, Copine, VWA	PTHR10857	AT1G08860.1	BON3	Calcium--dependent phospholipid--binding Copine family protein
Cre06.g288550.t1.2	miR_t81	TGCTTGGATCCGTTTGGATGG	Translational Repression		3.03501	6.0563	3.36241	0.996735	-0.848943		76 kDa extracellular polypeptide	Extracellular polypeptide Ecp76; induced by sulfur starvation; PMID: 11598240	DUF1214, DUF1254	--	--	--	--
Cre07.g333535.t1.1	miR_t81	TGCTTGGATCCGTTTGGATGG	Translational Repression		5.82487	10.1338	6.87452	0.798883	-0.55985		--	--	Ion_trans, Na_trans_assoc, PKD_channel	PTHR10037:SF138,PTHR10037	AT4G03560.1	ATCCH1,ATTPC1,FOU2,TPC1	two--pore channel 1
Cre07.g357900.t1.2	miR_t81	TGCTTGGATCCGTTTGGATGG	Translational Repression		4.73549	6.10715	5.54054	0.366986	-0.140472		--	--	Calreticulin	PTHR11073	AT5G61790.1	ATCNX1,CNX1	calnexin 1
Cre08.g374550.t1.2	miR_t81	TGCTTGGATCCGTTTGGATGG	Translational Repression		1.80765	2.11004	0.746273	0.223157	-1.4995		--	--	--	--	--	--	--
Cre09.g386700.t1.2	miR_t81	TGCTTGGATCCGTTTGGATGG	Translational Repression		9.17556	8.49272	10.3017	-0.11157	0.278585		--	--	Kinesin	PTHR24115,PTHR24115:SF79	AT3G16630.1	ATKINESIN--13A,KINESIN--13A	P--loop containing nucleoside triphosphate hydrolases superfamily protein
Cre09.g392650.t1.2	miR_t81	TGCTTGGATCCGTTTGGATGG	Translational Repression		2.10636	3.56595	3.97755	0.759534	0.157595		Predicted protein	Identified by comparative genomics as being present only in organisms having motile (MOT) cilia	Baculo_IE--1, IQ, PHD, zf--Apc11, zf--C3HC4, zf--Nse, zf--rbx1	PTHR14991	AT3G16090.1	--	RING/U--box superfamily protein
Cre10.g430600.t1.1	miR_t81	TGCTTGGATCCGTTTGGATGG	Translational Repression		0	0.0738495	0	NaN	NaN		--	--	--	--	--	--	--
Cre13.g578501.t1.1	miR_t81	TGCTTGGATCCGTTTGGATGG	Translational Repression		1.04077	1.32862	0.9613	0.35228	-0.466869		--	--	UBA	PTHR12706	AT1G79350.1	EMB1135	RING/FYVE/PHD zinc finger superfamily protein
Cre16.g647602.t1.1	miR_t81	TGCTTGGATCCGTTTGGATGG	Translational Repression		1.75007	1.93532	2.28262	0.145154	0.23812		--	--	BSP_II, DEAD, DUF1742, HDA2--3, Helicase_C, ResIII, SNF2_N	PTHR10799	AT5G66750.1	ATDDM1,CHA1,CHR01,CHR1,DDM1,SOM1,SOM4	chromatin remodeling 1
Cre16.g694201.t1.1	miR_t81	TGCTTGGATCCGTTTGGATGG	Translational Repression		1.65556	2.15911	1.83005	0.383115	-0.238549		--	--	--	PTHR12461:SF2,PTHR12461	AT3G20810.3	--	2--oxoglutarate (2OG) and Fe(II)--dependent oxygenase superfamily protein
Cre17.g741050.t1.1	miR_t81	TGCTTGGATCCGTTTGGATGG	Translational Repression		30.2778	33.2795	27.4352	0.136373	-0.278603		--	--	DUF502, PQQ_C	--	AT2G20120.1	COV1	Protein of unknown function (DUF502)
Cre01.g041550.t1.1	miR_t84	TGGACAGCGAACAACTTTGAGC	Translational Repression		3.80093	7.88227	5.44179	1.05226	-0.534529		--	--	DUF3086	PTHR23257	AT3G46920.1	--	Protein kinase superfamily protein with octicosapeptide/Phox/Bem1p domain
Cre02.g080750.t1.2	miR_t84	TGGACAGCGAACAACTTTGAGC	Translational Repression		7.54598	11.7248	9.22498	0.635783	-0.345945		--	--	--	--	AT2G47070.1	SPL1	squamosa promoter binding protein--like 1
Cre03.g168750.t1.1	miR_t84	TGGACAGCGAACAACTTTGAGC	Translational Repression		4.27333	4.81409	4.17367	0.171902	-0.205948		--	--	--	--	--	--	--
Cre03.g189950.t1.2	miR_t84	TGGACAGCGAACAACTTTGAGC	Translational Repression		14.1056	16.0975	15.3974	0.190564	-0.0641457		HSP70--HSP90 organizing protein	HOP (or Sti1 in yeast) is a cytosolic protein that mediates the interaction between HSP90 and HSP70 via TPR domains; these bind to the EEVD motifs present in cytosolic HSP90 and HSP70 [PMID: 8423808]	BTAD, DUF1068, DUF3856, MIT, SHNi--TPR, TPR_1, TPR_2, TPR_3, TPR_4	PTHR22904,PTHR22904:SF14	AT4G12400.2	--	stress--inducible protein, putative
Cre06.g259900.t1.2	miR_t84	TGGACAGCGAACAACTTTGAGC	Translational Repression		701.991	206.039	252.238	-1.76853	0.291863		Chloroplast ATP synthase gamma chain	ATP synthase gamma chain, chloroplast precursor, gi:114638, PMID: 2904436, PMID: 8349573, PMID: 8543042	ATP--synt	PTHR11693:SF9,PTHR11693	AT4G04640.1	ATPC1	ATPase, F1 complex, gamma subunit protein
Cre07.g338000.t1.2	miR_t84	TGGACAGCGAACAACTTTGAGC	Translational Repression		7.95569	2.35376	5.71099	-1.75702	1.27877		Minichromosome maintenance protein	Homologous to MCM2 DNA replication protein	AAA, AAA_3, AAA_5, MCM, MCM2_N, Mg_chelatase, Sigma54_activat	PTHR11630:SF44,PTHR11630	AT1G44900.1	ATMCM2,MCM2	minichromosome maintenance (MCM2/3/5) family protein
Cre07.g343750.t1.2	miR_t84	TGGACAGCGAACAACTTTGAGC	Translational Repression		0.0671993	0.010734	0.0244511	-2.64626	1.18772		--	--	zf--MYND	--	--	--	--
Cre09.g402400.t1.1	miR_t84	TGGACAGCGAACAACTTTGAGC	Translational Repression		0.306902	1.44683	0.516093	2.23704	-1.48719		--	--	--	--	--	--	--
Cre13.g586700.t2.1	miR_t84	TGGACAGCGAACAACTTTGAGC	Translational Repression		4.00293	1.59662	2.34489	-1.32603	0.554498		--	--	PAS, PAS_4	PTHR10919:SF179,PTHR10919	--	--	--
Cre17.g733100.t1.1	miR_t84	TGGACAGCGAACAACTTTGAGC	Translational Repression		0.110026	0.174537	0.227781	0.665685	0.384113		--	--	--	--	AT1G54970.1	ATPRP1,PRP1,RHS7	proline--rich protein 1
Cre01.g018550.t1.1	miR_t85	TGGACGAGCTCCTGAAGCTGG	Translational Repression		2.73365	4.48727	2.32089	0.715007	-0.951158		--	--	Guanylate_cyc, SBP_bac_1	PTHR11017	--	--	--
Cre02.g116200.t1.2	miR_t85	TGGACGAGCTCCTGAAGCTGG	Translational Repression		2.53236	4.82515	4.40968	0.93009	-0.1299		--	--	--	--	--	--	--
Cre05.g246050.t2.1	miR_t85	TGGACGAGCTCCTGAAGCTGG	Translational Repression		1.2895	1.66697	1.88224	0.370419	0.175224		--	--	CUE, OTU, Peptidase_C65, SEC--C, SR--25, UBA	PTHR12419	AT5G67170.1	--	SEC--C motif--containing protein / OTU--like cysteine protease family protein
Cre06.g296900.t1.2	miR_t85	TGGACGAGCTCCTGAAGCTGG	Translational Repression		5.79911	11.6116	9.92097	1.00166	-0.227016		--	--	--	--	--	--	--
Cre07.g352075.t1.1	miR_t85	TGGACGAGCTCCTGAAGCTGG	Translational Repression		6.08152	8.14743	25.1263	0.421912	1.62478		--	--	DivIC, DUF2710, FlaC_arch, Laminin_II, Reo_sigmaC, Seryl_tRNA_N	--	--	--	--
Cre07.g357950.t1.2	miR_t85	TGGACGAGCTCCTGAAGCTGG	Translational Repression		48.6426	63.3624	65.4142	0.381406	0.0459785		--	--	F--box, F--box--like	PTHR24198:SF302,PTHR24198	AT3G12360.1	ITN1	Ankyrin repeat family protein
Cre09.g391986.t1.1	miR_t85	TGGACGAGCTCCTGAAGCTGG	Translational Repression		0.548198	0.791334	0.687054	0.52959	-0.203863		--	--	Lipase_3	--	AT1G06800.1	PLA--I{gamma}1	alpha/beta--Hydrolases superfamily protein
Cre09.g402900.t1.1	miR_t85	TGGACGAGCTCCTGAAGCTGG	Translational Repression		1.25171	2.00526	1.35031	0.679893	-0.570498		--	--	DUF1993	--	--	--	--
Cre09.g408500.t1.1	miR_t85	TGGACGAGCTCCTGAAGCTGG	Translational Repression		2.49015	2.65697	3.30737	0.0935462	0.315904		--	--	Diphthamide_syn, P12	PTHR10762,PTHR10762:SF1	AT5G62030.1	--	diphthamide synthesis DPH2 family protein
Cre09.g408825.t1.1	miR_t85	TGGACGAGCTCCTGAAGCTGG	Translational Repression		3.24929	4.17176	4.22947	0.36053	0.0198209		--	--	--	PTHR12419	AT5G67170.1	--	SEC--C motif--containing protein / OTU--like cysteine protease family protein
Cre12.g536200.t1.1	miR_t85	TGGACGAGCTCCTGAAGCTGG	Translational Repression		0.703529	0.529261	0.933112	-0.410631	0.81807		--	--	--	--	--	--	--
Cre12.g536350.t1.2	miR_t85	TGGACGAGCTCCTGAAGCTGG	Translational Repression		1.04319	0.543747	0.958925	-0.939991	0.818482		--	--	--	--	--	--	--
Cre12.g558900.t1.2	miR_t85	TGGACGAGCTCCTGAAGCTGG	Translational Repression		146.399	29.5104	29.3271	-2.31061	-0.00898833		Cytochrome b6f complex subunit V	Chloroplast precursor; gi|25090906|sp|Q9LLC6|PETO_CHLRE[25090906]. PMID: 7493961, PMID: 7493968	--	--	--	--	--
Cre14.g619800.t1.2	miR_t85	TGGACGAGCTCCTGAAGCTGG	Translational Repression		1.74794	2.29708	2.21804	0.394144	-0.0505156		DNA topoisomerase (type IIB)	DNA topoisomerase (type IIB), involved in meiosis; homologous to eukaryotic SPO11. Chlamydomonas has at least two homologues.	--	PTHR10848	--	--	--
Cre14.g629840.t1.1	miR_t85	TGGACGAGCTCCTGAAGCTGG	Translational Repression		0.245681	3.83706	4.19238	3.96514	0.127767		--	--	Guanylate_cyc	PTHR11017	--	--	--
Cre16.g680500.t1.1	miR_t85	TGGACGAGCTCCTGAAGCTGG	Translational Repression		1.38262	2.09367	1.7155	0.598628	-0.2874		--	--	efhand	PTHR10891	AT3G50360.1	ATCEN2,CEN1,CEN2	centrin2
Cre16.g692250.t1.1	miR_t85	TGGACGAGCTCCTGAAGCTGG	Translational Repression		5.93603	9.74991	6.68371	0.71589	-0.544741		--	--	bZIP_1, bZIP_2	--	--	--	--
Cre01.g002600.t1.2	miR_t95	TGGCTGCGAGGACCCGACAGC	Translational Repression		0.321758	0.840051	0.750893	1.3845	-0.161869		--	--	--	--	--	--	--
Cre03.g152350.t1.1	miR_t95	TGGCTGCGAGGACCCGACAGC	Translational Repression		3.13152	5.30388	8.46051	0.760186	0.673696		--	--	PAT1, Suf	--	--	--	--
Cre04.g213652.t1.1	miR_t95	TGGCTGCGAGGACCCGACAGC	Translational Repression		0.492137	0.21329	0.238978	-1.20625	0.164064		--	--	RVT_1	PTHR12066	AT5G16850.1	ATTERT,TERT	telomerase reverse transcriptase
Cre04.g228350.t1.1	miR_t95	TGGCTGCGAGGACCCGACAGC	Translational Repression		17.2251	10.1366	8.71727	-0.76494	-0.217626		--	--	--	PTHR23151,PTHR23151:SF11	AT3G06850.1	BCE2,DIN3,LTA1	2--oxoacid dehydrogenases acyltransferase family protein
Cre05.g245350.t1.1	miR_t95	TGGCTGCGAGGACCCGACAGC	Translational Repression		5.3229	7.90807	8.44182	0.571113	0.0942288		--	--	ShK	PTHR15414	AT3G28490.1	--	Oxoglutarate/iron--dependent oxygenase
Cre06.g296950.t1.1	miR_t95	TGGCTGCGAGGACCCGACAGC	Translational Repression		0.113988	0.140059	0.140379	0.297157	0.00329082		--	--	--	--	AT1G05380.1	--	Acyl--CoA N--acyltransferase with RING/FYVE/PHD--type zinc finger protein
Cre07.g344850.t1.2	miR_t95	TGGCTGCGAGGACCCGACAGC	Translational Repression		2.91484	5.02646	4.63013	0.786125	-0.118492		Decapping enzyme complex catalytic component	Catalytic subunit of the decapping enzyme complex, which removes the 5\' cap structure from mRNAs prior to their degradation; member of the Nudix hydrolase family; homologue of S. cerevisiae Dcp2	DCP2, NUDIX	PTHR23114	AT5G13570.1	ATDCP2,DCP2,TDT	decapping 2
Cre08.g370601.t1.1	miR_t95	TGGCTGCGAGGACCCGACAGC	Translational Repression		4.07596	5.93712	6.1177	0.542624	0.0432264		--	--	Mpp10	PTHR17039	AT5G66540.1	--	--
Cre09.g392134.t1.1	miR_t95	TGGCTGCGAGGACCCGACAGC	Translational Repression		0.772268	0.393693	0.197296	-0.97203	-0.996709		--	--	2--Hacid_dh_C, 3HCDH_N	PTHR11695,PTHR11695:SF315	AT2G21730.1	ATCAD2,CAD2	cinnamyl alcohol dehydrogenase homolog 2
Cre10.g464100.t1.2	miR_t95	TGGCTGCGAGGACCCGACAGC	Translational Repression		2.89664	0.785702	2.55681	-1.88233	1.70229		--	--	Kdo, Pkinase, Pkinase_Tyr, Seadorna_VP7, YrbL--PhoP_reg	PTHR24361,PTHR24361:SF64	AT1G54960.1	ANP2,MAPKKK2,NP2	NPK1--related protein kinase 2
Cre10.g465650.t1.2	miR_t95	TGGCTGCGAGGACCCGACAGC	Translational Repression		0.760992	0.806108	0.556439	0.083093	-0.534751		--	--	NACHT, WD40	PTHR22847:SF228,PTHR22847	AT5G16750.1	TOZ	Transducin family protein / WD--40 repeat family protein
Cre12.g514950.t1.1	miR_t95	TGGCTGCGAGGACCCGACAGC	Translational Repression		3.41693	4.05717	2.84725	0.247772	-0.510904		DNA helicase	DNA helicase. Green--lineage--and--diatoms conserved protein related to Arabidopsis protein with Toprim domain. Previously annotated as CGLD17	DnaB_C, FtsK_SpoIIIE, KTI12, Toprim	--	AT1G30680.1	--	toprim domain--containing protein
Cre12.g523050.t1.1	miR_t95	TGGCTGCGAGGACCCGACAGC	Translational Repression		2.62269	4.66727	3.99018	0.831532	-0.226126		--	--	Cpn60_TCP1, PIP5K	PTHR23086,PTHR23086:SF7	AT4G33240.3	FAB1A	1--phosphatidylinositol--4--phosphate 5--kinases;zinc ion binding;1--phosphatidylinositol--3--phosphate 5--kinases
Cre12.g550450.t1.2	miR_t95	TGGCTGCGAGGACCCGACAGC	Translational Repression		10.0806	25.5514	25.6981	1.34182	0.00825655		--	--	--	--	--	--	--
Cre12.g556700.t1.2	miR_t95	TGGCTGCGAGGACCCGACAGC	Translational Repression		0	0.0115769	0.0131856	NaN	0.187715		--	--	Pkinase, Viral_P18	--	--	--	--
Cre16.g681914.t1.1	miR_t95	TGGCTGCGAGGACCCGACAGC	Translational Repression		1.55378	1.72606	1.66909	0.151697	-0.0484148		--	--	SET	--	--	--	--
Cre17.g746247.t1.1	miR_t95	TGGCTGCGAGGACCCGACAGC	Translational Repression		1.3742	1.66409	2.51359	0.276144	0.595017		--	--	--	PTHR22884,PTHR22884:SF18	AT4G02020.1	EZA1,SDG10,SWN	SET domain--containing protein
Cre06.g279700.t1.1	miR_t101	TGGGGCATCAATTATCATTTG	Translational Repression		2.48629	4.33018	2.94758	0.800431	-0.554897		--	--	ABM, G8, Hemopexin, PD40	PTHR15535,PTHR15535:SF1	--	--	--
Cre06.g293300.t1.1	miR_t101	TGGGGCATCAATTATCATTTG	Translational Repression		1.13236	2.9853	4.64761	1.39854	0.638613		--	--	Pkinase, Pkinase_Tyr, Spt20	PTHR23257,PTHR23257:SF372	AT1G67890.1	--	PAS domain--containing protein tyrosine kinase family protein
Cre02.g095145.t1.1	miR_t103	TGGTGATGCTCTGAGTTGGGC	Translational Repression		1.42787	3.44478	2.23942	1.27055	-0.621287		--	--	--	--	--	--	--
Cre05.g241350.t1.1	miR_t103	TGGTGATGCTCTGAGTTGGGC	Translational Repression		6.10233	7.18765	2.24628	0.23616	-1.67798		--	--	ABC2_membrane, ABC_tran, DUF258, Rad17, SMC_N	PTHR25911:SF32,PTHR25911	AT2G37010.1	ATNAP12,NAP12	non--intrinsic ABC protein 12
Cre06.g266500.t1.2	miR_t103	TGGTGATGCTCTGAGTTGGGC	Translational Repression		5.94859	10.0963	9.09643	0.763206	-0.150453		--	--	--	--	--	--	--
Cre06.g271100.t1.1	miR_t103	TGGTGATGCTCTGAGTTGGGC	Translational Repression		19.5643	10.6881	15.4062	-0.872213	0.527504		Cyclin dependent kinase	Cyclin dependent kinase; Chlamydomonas specific; SDSTIRE motif. Novel CDK subfamily	Kdo, Pkinase, Pkinase_Tyr	PTHR24056,PTHR24056:SF109	AT3G48750.1	CDC2,CDC2A,CDC2AAT,CDK2,CDKA1,CDKA;1	cell division control 2
Cre07.g315900.t1.2	miR_t103	TGGTGATGCTCTGAGTTGGGC	Translational Repression		6.80006	10.8254	9.26067	0.670805	-0.225236		--	--	EMP24_GP25L	PTHR22811:SF5,PTHR22811	AT1G57620.1	--	emp24/gp25L/p24 family/GOLD family protein
Cre07.g334575.t1.1	miR_t103	TGGTGATGCTCTGAGTTGGGC	Translational Repression		0.809956	1.89361	1.37643	1.22523	-0.460207		--	--	--	--	--	--	--
Cre07.g350050.t1.1	miR_t103	TGGTGATGCTCTGAGTTGGGC	Translational Repression		1.20191	1.31079	1.5231	0.125116	0.21657		--	--	MBOAT	--	AT5G55370.1	--	MBOAT (membrane bound O--acyl transferase) family protein
Cre07.g355400.t1.1	miR_t103	TGGTGATGCTCTGAGTTGGGC	Translational Repression		1.74502	2.77706	2.69263	0.670315	-0.0445432		Cyclin dependent kinase	Cyclin dependent kinase; Chlamydomonas specific; PVTSIRE motif. Novel CDK subfamily	Pkinase, Pkinase_Tyr	PTHR24056,PTHR24056:SF86	AT1G67580.1	--	Protein kinase superfamily protein
Cre08.g372400.t1.2	miR_t103	TGGTGATGCTCTGAGTTGGGC	Translational Repression		4.82684	6.47337	6.18828	0.423438	-0.0649771		--	--	RWD, UQ_con	PTHR24067:SF14,PTHR24067	AT5G50430.1	UBC33	ubiquitin--conjugating enzyme 33
Cre09.g386736.t1.1	miR_t103	TGGTGATGCTCTGAGTTGGGC	Translational Repression		5.15585	6.57869	5.90042	0.351591	-0.156984		Flagellar Associated Protein	Conserved uncharacterized Flagellar Associated Protein; found in the flagellar proteome, upregulated by deflagellation [PMID: 15998802]; identified in the flagellar basal body proteome as FBB3 [PMID: 15137946]	WD40	PTHR13720	AT1G15440.2	ATPWP2,PWP2	periodic tryptophan protein 2
Cre10.g439000.t1.1	miR_t103	TGGTGATGCTCTGAGTTGGGC	Translational Repression		2.68743	4.57663	4.3711	0.768059	-0.06629		--	--	AAA, ABC_membrane_2, ABC_tran, DUF258, NACHT, SbmA_BacA, SMC_N	PTHR11384:SF18,PTHR11384	AT1G54350.1	--	ABC transporter family protein
Cre10.g445050.t1.2	miR_t103	TGGTGATGCTCTGAGTTGGGC	Translational Repression		152.789	94.1312	94.1961	-0.698795	0.000995148		Sodium/sulfate co--transporter	SAC1--like transporter 3, putative sodium/sulfate co--transporter, transcript is down--regulated during sulfur--deprivation; related to the SAC1 protein which regulates sulfur--deficiency responses [PMID: 16307308]	CitMHS, DctM, DUF2852, DUF2917, Na_sulph_symp, TrkA_C	PTHR10283:SF52,PTHR10283	--	--	--
Cre12.g519900.t1.2	miR_t103	TGGTGATGCTCTGAGTTGGGC	Translational Repression		13.2216	7.07651	7.15924	-0.901792	0.0167697		--	--	Mur_ligase, Mur_ligase_C, Mur_ligase_M	PTHR23135,PTHR23135:SF4	AT1G63680.1	ATMURE,MURE,PDE316	acid--amino acid ligases;ligases;ATP binding;ATP binding;ligases
Cre14.g612633.t1.1	miR_t103	TGGTGATGCTCTGAGTTGGGC	Translational Repression		10.6062	25.8184	18.187	1.28349	-0.505488		--	--	DUF3707, Toxin_23	--	--	--	--
Cre17.g703750.t1.2	miR_t103	TGGTGATGCTCTGAGTTGGGC	Translational Repression		6.73971	7.6251	6.13133	0.17807	-0.314557		--	--	--	PTHR12295,PTHR12295:SF2	AT5G15680.1	--	ARM repeat superfamily protein
Cre01.g017900.t1.1	miR_t106	TGTCTGGAGATCCTTGTGCATG	Translational Repression		5.11455	4.59945	2.57167	-0.153145	-0.838757		--	--	PQQ	--	--	--	--
Cre03.g157751.t1.1	miR_t106	TGTCTGGAGATCCTTGTGCATG	Translational Repression		4.67572	4.54833	3.09123	-0.0398526	-0.557155		--	--	PQQ	--	--	--	--
Cre03.g165050.t1.2	miR_t119	TTGATCCGGCTGGCAGTATGGG	Translational Repression		1.85275	2.49022	1.91311	0.426604	-0.380355		--	--	Cation_ATPase_N, E1--E2_ATPase, HAD, Hydrolase, Hydrolase_3	PTHR24093:SF61,PTHR24093	AT3G47950.1	AHA4,HA4	H(+)--ATPase 4
Cre07.g323600.t1.1	miR_t119	TTGATCCGGCTGGCAGTATGGG	Translational Repression		35.406	32.9563	31.7679	-0.103439	-0.0529858		--	--	DUF3119	--	--	--	--
Cre12.g489200.t1.1	miR_t119	TTGATCCGGCTGGCAGTATGGG	Translational Repression		1.27564	3.85208	3.02805	1.59442	-0.347248		--	--	Abhydrolase_5, Hydrolase_4, Thioesterase	PTHR10794	AT3G50790.1	--	esterase/lipase/thioesterase family protein
Cre01.g006900.t2.1	miR_t121	TTGATGTTGACACGGGACTGC	Translational Repression		1.01626	1.63563	1.16671	0.686572	-0.487397		--	--	Peptidase_M10, Peptidase_M11, RCC1, Toxin_4	PTHR22870,PTHR22870:SF58	AT3G55580.1	--	Regulator of chromosome condensation (RCC1) family protein
Cre08.g360500.t1.1	miR_t121	TTGATGTTGACACGGGACTGC	Translational Repression		0.74942	3.21993	2.68987	2.10318	-0.259496		ERD4--related membrane protein	Transmembrane protein with a DUF221 domain of unknown function; this domain is present in many eukaryotes, in particular in Arabidopsis ERD4 (early response to dehydration); belongs to a cluster of 4 closely linked and related Chlamydomonas ERM genes	Cwf_Cwc_15, DUF221, FKBP_N	PTHR13018:SF5,PTHR13018	AT1G11960.1	--	ERD (early--responsive to dehydration stress) family protein
Cre10.g459350.t1.1	miR_t121	TTGATGTTGACACGGGACTGC	Translational Repression		0.353762	0.696256	0.841277	0.976838	0.272963		--	--	FAST_1, Period_C, RAP	--	AT2G31890.1	ATRAP,RAP	RAP
Cre15.g638950.t1.1	miR_t121	TTGATGTTGACACGGGACTGC	Translational Repression		0.79083	0.900046	0.737363	0.186631	-0.287623		RAP--domain containing protein	RAP--domain containing protein. The RNA--binding RAP domain consists of multiple blocks of charged and aromatics residues and is predicted to be composed of alpha helical and beta strand structures. Previously annotated as CLR11 but mapping is ambiguous g	AA_kinase, DUF1601, RAP	--	--	--	--
Cre17.g723150.t1.1	miR_t121	TTGATGTTGACACGGGACTGC	Translational Repression		2.99706	5.50541	4.2616	0.877303	-0.369455		Endoplasmic reticulum oxidoreductin	Expressed Protein of endoplasmic reticulum oxidoreductin 1 (ERO1) family. Similar to conserved protein involved in redox reactions in the ER lumen.	ERO1	PTHR12613	AT2G38960.2	AERO2,ERO2	endoplasmic reticulum oxidoreductins 2
Cre03.g191200.t1.2	miR_t126	TTTGGCTGTCCCTTGCATGAGC	Translational Repression		0.907584	1.08611	1.3013	0.259071	0.260779		--	--	Zip	--	AT4G20910.1	CRM2,HEN1	double--stranded RNA binding protein--related / DsRBD protein--related
Cre04.g218600.t1.2	miR_t126	TTTGGCTGTCCCTTGCATGAGC	Translational Repression		0.49915	1.4633	1.25799	1.55168	-0.218104		--	--	--	--	--	--	--
Cre09.g389726.t1.1	miR_t126	TTTGGCTGTCCCTTGCATGAGC	Translational Repression		17.127	19.8698	16.4775	0.214304	-0.270079		--	--	--	--	--	--	--
Cre09.g398400.t1.2	miR_t126	TTTGGCTGTCCCTTGCATGAGC	Translational Repression		9.61481	0.364989	0.148834	-4.71933	-1.29415		Transient receptor potential ion channel protein	C--terminal 350 AA similar to transient receptor potential Ca2+ channel, involved in Ca2+ homeostasis, but N--terminal region has no similarity in databases; additional transmembrane helix at pos 1189--1211; member of a family of at least 8 TRP proteins	Baculo_11_kDa, Ion_trans, PKD_channel	PTHR13800	--	--	--
Cre11.g467741.t1.1	miR_t126	TTTGGCTGTCCCTTGCATGAGC	Translational Repression		0.221732	0.167431	0.179695	-0.405251	0.101986		--	--	--	--	--	--	--
Cre12.g560400.t1.1	miR_t126	TTTGGCTGTCCCTTGCATGAGC	Translational Repression		6.1206	7.22795	5.8783	0.239915	-0.298188		DnaJ--like protein	DnaJ--like protein; contains N--terminal K homology RNA--binding domain, type I (cd00105) and C--terminal J--domain (pfam00226)	DnaJ, KH_1, KH_2, Rota_VP2	PTHR25040	AT2G20560.1	--	DNAJ heat shock family protein
Cre13.g587700.t1.2	miR_t126	TTTGGCTGTCCCTTGCATGAGC	Translational Repression		2.34647	3.3733	5.65923	0.523666	0.746446		--	--	Epimerase, KR	PTHR24316:SF98,PTHR24316	AT4G24050.1	--	NAD(P)--binding Rossmann--fold superfamily protein
Cre17.g702850.t1.1	miR_t126	TTTGGCTGTCCCTTGCATGAGC	Translational Repression		1.06097	1.47088	1.27808	0.471289	-0.202698		Voltage--gated Ca2+ channel, alpha subunit	Voltage--dependent 4--domain calcium channel, alpha subunit; may exhibit altered ion selectivity as conserved P--loop loci differ from mammalian Ca2+ channels (PMID: 8968582)	Ion_trans, PKD_channel, Zip	PTHR10037:SF138,PTHR10037	AT4G03560.1	ATCCH1,ATTPC1,FOU2,TPC1	two--pore channel 1
1Expression data is given in RPKM (Reads Per Kilobase of transcript per Million mapped reads)
2Potential siRNA encoding genes are indicated in bold

## Sheet: HS+N miRNA Targets
Table S2: Expression of predicted targets of HS+N prevalent miRNAs during nitrogen-deprivation and/or in the Mut-20 strain
Predicted Targets					Target Expression						Target annotation
Target	miRNA	miRNA Sequence	Target Type		WT HS+N Expression1	WT HS-N Expression	Mut20 HS+N Expression	Nitrogen Starvation Log2(FoldChange)	Mut20 Log2(FoldChange)		Gene Name	Gene Description	PfamA Domains (From phytozome)	Panther Domains (From phytozome)	Arabidopsis Top Hit	Arabidopsis Gene Name	Arabidopsis GeneDescription
Cre09.g398104.t1.1	miR_t1	AAAAGAAGGTCGCCGAGCTCG	Cleavage		4.98221	8.01583	5.28306	0.686065	0.0845857		--	--	Methyltransf_11, Methyltransf_12, Methyltransf_18, WBS_methylT	PTHR12734	AT5G57280.1	--	S-adenosyl-L-methionine-dependent methyltransferases superfamily protein
Cre10.g424500.t1.2	miR_t1	AAAAGAAGGTCGCCGAGCTCG	Cleavage		3.75112	5.02123	4.74087	0.420719	0.33783		--	--	Carb_kinase, PfkB, Phos_pyr_kin	PTHR10584,PTHR10584:SF29	AT1G17160.1	--	pfkB-like carbohydrate kinase family protein
Cre08.g358571.t1.1	miR_t16	TACGACGAGGACTTCGAGACC	Cleavage		0.134338	0.406056	0.183222	1.59582	0.447729		--	--	CHASE, Guanylate_cyc	PTHR11920	--	--	--
Cre16.g692902.t1.1	miR_t16	TACGACGAGGACTTCGAGACC	Cleavage		1.92209	4.29148	1.49431	1.1588	-0.363195		--	--	--	PTHR22847,PTHR22847:SF98	--	--	--
Cre03.g154800.t1.2	miR_t17	TACGTCGGCGCCAGCTTCACC	Cleavage		1.47938	2.33156	1.87012	0.656303	0.33814		--	--	--	--	--	--	--
Cre04.g215250.t1.1	miR_t17	TACGTCGGCGCCAGCTTCACC	Cleavage		3.92787	5.6657	4.14423	0.528507	0.0773552		Flagellar Associated Protein	Flagellar Associated Protein with ankyrin repeats, found in the flagellar proteome [PMID: 15998802]	Band_7, Pex14_N	--	--	--	--
Cre04.g218950.t1.1	miR_t17	TACGTCGGCGCCAGCTTCACC	Cleavage		0.780577	5.6064	0.478297	2.84446	-0.706633		--	--	--	--	AT2G28840.1	XBAT31	XB3 ortholog 1 in Arabidopsis thaliana
Cre05.g245500.t1.1	miR_t17	TACGTCGGCGCCAGCTTCACC	Cleavage		0.317039	0.207333	0.338931	-0.612707	0.09633		Flagellar Associated Protein with ankyrin repeats	Protein of unknown function with ankyrin repeats, flagella associated; found in the flagellar proteome as FAP175 [PMID: 15998802]	--	PTHR24123,PTHR24123:SF297	AT5G14230.1	--	--
Cre05.g245500.t2.1	miR_t17	TACGTCGGCGCCAGCTTCACC	Cleavage		0.350746	0.185958	0.256365	-0.915446	-0.452224		Flagellar Associated Protein with ankyrin repeats	Protein of unknown function with ankyrin repeats, flagella associated; found in the flagellar proteome as FAP175 [PMID: 15998802]	HET	PTHR24123,PTHR24123:SF297	AT5G14230.1	--	--
Cre07.g323450.t1.2	miR_t17	TACGTCGGCGCCAGCTTCACC	Cleavage		1.87721	2.23528	2.23335	0.251861	0.250616		--	--	Methyltransf_11, Methyltransf_18, Methyltransf_8	PTHR12787	AT5G40530.1	--	S-adenosyl-L-methionine-dependent methyltransferases superfamily protein
Cre07.g325738.t1.1	miR_t17	TACGTCGGCGCCAGCTTCACC	Cleavage		1.04415	2.55069	1.07009	1.28856	0.035401		--	--	Nucleoplasmin, SBP	--	AT2G42200.1	SPL9	squamosa promoter binding protein-like 9
Cre07.g327150.t1.1	miR_t17	TACGTCGGCGCCAGCTTCACC	Cleavage		2.40402	3.55863	2.62629	0.565875	0.12758		--	--	--	PTHR12480:SF5,PTHR12480	AT1G78280.1	--	transferases, transferring glycosyl groups
Cre11.g467619.t1.1	miR_t17	TACGTCGGCGCCAGCTTCACC	Cleavage		1.91121	2.70077	1.59231	0.498883	-0.263363		--	--	CDC45	--	--	--	--
Cre11.g467773.t1.1	miR_t17	TACGTCGGCGCCAGCTTCACC	Cleavage		24.5329	35.1425	27.2489	0.518501	0.151479		--	--	SMP	PTHR24128,PTHR24128:SF309	AT5G65860.1	--	ankyrin repeat family protein
Cre12.g514550.t1.1	miR_t17	TACGTCGGCGCCAGCTTCACC	Cleavage		4.46933	5.31461	3.6687	0.249905	-0.28479		--	--	Myosin_tail_1	--	AT3G23980.1	BLI,KOS1	BLISTER
Cre13.g604450.t1.1	miR_t17	TACGTCGGCGCCAGCTTCACC	Cleavage		0.966851	0.969198	1.26073	0.00349826	0.382889		--	--	--	--	--	--	--
Cre14.g632860.t1.2	miR_t17	TACGTCGGCGCCAGCTTCACC	Cleavage		0.315445	1.70401	0.171604	2.43347	-0.878303		--	--	Exostosin, Pkinase, Pkinase_Tyr	PTHR23257	AT4G32000.2	--	Protein kinase superfamily protein
Cre16.g667200.t1.2	miR_t17	TACGTCGGCGCCAGCTTCACC	Cleavage		0.64546	0.731084	1.00789	0.179711	0.642934		--	--	Methyltransf_16, Methyltransf_18, MTS	PTHR14614	AT3G50850.1	--	Putative methyltransferase family protein
Cre09.g404850.t1.1	miR_t19	TAGAAGATATGTAGGGCGTA	Cleavage		1.34382	1.90179	1.55876	0.501017	0.214057		--	--	DivIC, FUSC, HlyD, OmpH, Spc24, Striatin	--	--	--	--
Cre07.g325757.t1.12	miR_t27	TAGTATTGAACCTGGACGTCA	Cleavage		1.24677	1.95341	27.3441	0.647802	4.45496		--	--	Integrin_beta	--	--	--	--
Cre03.g154700.t1.1	miR_t38	TCACGAACCAGGGCAAAATGC	Cleavage		3.76626	2.3561	4.46887	-0.676732	0.246777		--	--	--	PTHR12260	--	--	--
Cre08.g366101.t1.1	miR_t38	TCACGAACCAGGGCAAAATGC	Cleavage		1.56074	2.18532	1.95174	0.485617	0.322529		--	--	--	PTHR24123,PTHR24123:SF297	AT5G14230.1	--	--
Cre09.g396326.t1.1	miR_t38	TCACGAACCAGGGCAAAATGC	Cleavage		1.91405	2.70337	2.8157	0.498131	0.556865		--	--	GYF	--	--	--	--
Cre12.g501850.t1.1	miR_t38	TCACGAACCAGGGCAAAATGC	Cleavage		0.573366	0.855333	0.375704	0.577029	-0.609858		--	--	Glyco_hydro_32N	--	AT1G55120.1	AtcwINV3,ATFRUCT5,FRUCT5	beta-fructofuranosidase 5
Cre12.g501900.t1.2	miR_t38	TCACGAACCAGGGCAAAATGC	Cleavage		0.605347	0.69328	0.67926	0.195676	0.166203		--	--	Glyco_hydro_32N	--	AT1G55120.1	AtcwINV3,ATFRUCT5,FRUCT5	beta-fructofuranosidase 5
Cre12.g518107.t1.2	miR_t38	TCACGAACCAGGGCAAAATGC	Cleavage		2.33668	4.02555	2.54691	0.784725	0.124289		--	--	B-block_TFIIIC, Zip	--	AT1G17450.2	--	B-block binding subunit of TFIIIC
Cre13.g565050.t1.1	miR_t38	TCACGAACCAGGGCAAAATGC	Cleavage		1.10017	1.65139	0.9592	0.58595	-0.197827		--	--	DUF1399	--	AT4G37900.1	--	Protein of unknown function (duplicated DUF1399)
Cre15.g634900.t1.2	miR_t38	TCACGAACCAGGGCAAAATGC	Cleavage		1.53466	1.57897	17.7318	0.0410649	3.53035		--	--	CsbD	--	--	--	--
Cre15.g641800.t1.2	miR_t38	TCACGAACCAGGGCAAAATGC	Cleavage		21.9641	34.5388	19.4148	0.65307	-0.177996		Small Rab-related GTPase	Expressed protein. Similar to the RabE/Rab8 class of small GTPases; homologue of YptV2 [gi|549809|sp|P36861|YPTV2_VOLCA]. Previously annotated as RABE1	AAA, AAA_5, DUF258, GTP_EFTU, Gtr1_RagA, MCM, Miro, Ras, SRPRB	PTHR24073,PTHR24073:SF232	AT3G53610.1	ATRAB8,AtRab8B,AtRABE1a,RAB8	RAB GTPase homolog 8
Cre17.g711150.t1.2	miR_t38	TCACGAACCAGGGCAAAATGC	Cleavage		4.73079	7.2345	6.44218	0.612812	0.445466		--	--	DUF3474, FA_desaturase	PTHR19353,PTHR19353:SF7	AT3G12120.1	FAD2	fatty acid desaturase 2
Cre02.g075750.t1.1	miR_t70	TGCGCAGCTGCTCCTCCTTCT	Cleavage		0.70274	0.6932	0.70133	-0.0197178	-0.00289707		--	--	--	--	--	--	--
Cre03.g145127.t1.1	miR_t70	TGCGCAGCTGCTCCTCCTTCT	Cleavage		10.2298	8.71702	5.96278	-0.230865	-0.778715		Flagellar outer arm dynein heavy chain alpha	Flagellar outer arm dynein heavy chain alpha. An ATPase/microtubule motor containing Kelch and immunoglobulin domains at N-terminus and is phosphorylated at multiple sites. Previously annotated as ODA11	AAA, AAA_5, AAA_6, AAA_7, AAA_8, AAA_9, DHC_N2, Dynein_heavy, Filamin, GSPII_E, Kelch_1, Kelch_2, MT, PT, RNA_helicase, SBP_bac_9, TIG, UPF0079, UPF0184	PTHR10676,PTHR10676:SF37	AT1G18610.1	--	Galactose oxidase/kelch repeat superfamily protein
Cre03.g145167.t1.1	miR_t70	TGCGCAGCTGCTCCTCCTTCT	Cleavage		50.5872	83.0793	68.8421	0.715716	0.444519		--	--	zf-CCHC	PTHR11439:SF123,PTHR11439	--	--	--
Cre03.g165976.t1.1	miR_t70	TGCGCAGCTGCTCCTCCTTCT	Cleavage		0.144461	0.0461507	0.0533622	-1.64626	-1.43679		--	--	Cloacin	--	--	--	--
Cre03.g172350.t1.1	miR_t70	TGCGCAGCTGCTCCTCCTTCT	Cleavage		5.63702	7.16717	5.00157	0.346473	-0.172551		--	--	--	--	--	--	--
Cre03.g172376.t1.1	miR_t70	TGCGCAGCTGCTCCTCCTTCT	Cleavage		1.91032	2.76976	2.38835	0.535944	0.322198		--	--	--	--	--	--	--
Cre03.g173800.t2.1	miR_t70	TGCGCAGCTGCTCCTCCTTCT	Cleavage		0.926497	2.35309	1.62562	1.3447	0.811134		Pyridoxal kinase	Pyridoxal kinase, involved in vitamin B6 biosynthesis. Previously annotated as PDXK1	PfkB, Phos_pyr_kin	PTHR10534	AT5G37850.2	ATSOS4,SOS4	pfkB-like carbohydrate kinase family protein
Cre03.g175400.t2.1	miR_t70	TGCGCAGCTGCTCCTCCTTCT	Cleavage		22.7416	34.2927	35.4577	0.592567	0.640767		Phosphoglucose isomerase	Phosphoglucose isomerase (PGI), phosphohexose isomerase, glucose-6-phosphate isomerase [EC:5.3.1.9]	PGI	PTHR11469	AT5G42740.1	--	Sugar isomerase (SIS) family protein
Cre03.g183350.t1.1	miR_t70	TGCGCAGCTGCTCCTCCTTCT	Cleavage		2.14807	1.77118	1.98146	-0.278326	-0.116478		--	--	Helicase_C, SNF2_N	PTHR10799,PTHR10799:SF49	AT5G63950.1	CHR24	chromatin remodeling 24
Cre04.g216826.t3.1	miR_t70	TGCGCAGCTGCTCCTCCTTCT	Cleavage		1.29301	0.716806	4.57955	-0.851079	1.82447		--	--	Tubulin, Tubulin_C	--	--	--	--
Cre04.g227550.t1.1	miR_t70	TGCGCAGCTGCTCCTCCTTCT	Cleavage		1.5912	2.82453	1.18011	0.827896	-0.431191		--	--	--	--	--	--	--
Cre05.g244300.t1.1	miR_t70	TGCGCAGCTGCTCCTCCTTCT	Cleavage		0.051573	0.885204	0.0623468	4.10132	0.2737		--	--	--	--	--	--	--
Cre05.g247550.t1.2	miR_t70	TGCGCAGCTGCTCCTCCTTCT	Cleavage		5.61644	17.7895	6.05315	1.6633	0.10803		--	--	GST_C, GST_N, MgsA_C	PTHR11260,PTHR11260:SF8	AT5G41210.1	ATGSTT1,GST10,GSTT1	glutathione S-transferase THETA 1
Cre06.g293362.t1.2	miR_t70	TGCGCAGCTGCTCCTCCTTCT	Cleavage		2.81912	3.03858	3.36507	0.108152	0.25539		--	--	DUF948, Exonuc_VII_L, MCPsignal	--	--	--	--
Cre06.g302450.t2.1	miR_t70	TGCGCAGCTGCTCCTCCTTCT	Cleavage		6.938	8.24189	8.76254	0.248457	0.33683		--	--	--	--	--	--	--
Cre06.g302600.t1.1	miR_t70	TGCGCAGCTGCTCCTCCTTCT	Cleavage		7.2162	17.3333	7.95674	1.26423	0.140937		--	--	GAT, PspA_IM30, VHS	--	--	--	--
Cre07.g328050.t1.1	miR_t70	TGCGCAGCTGCTCCTCCTTCT	Cleavage		8.32742	11.3606	10.1087	0.448104	0.279663		--	--	--	--	AT3G12140.1	--	Emsy N Terminus (ENT)/ plant Tudor-like domains-containing protein
Cre07.g339950.t2.1	miR_t70	TGCGCAGCTGCTCCTCCTTCT	Cleavage		1.48648	2.18293	7.18684	0.554362	2.27346		--	--	Ax_dynein_light, BLOC1_2, bZIP_2, CDC37_N, COG2, DivIC, DUF2353, DUF2956, DUF342, DUF3584, DUF724, DUF904, DUF972, E2R135, ERM, Exonuc_VII_L, Filament, FlaC_arch, Herpes_UL6, IFT57, IncA, Jnk-SapK_ap_N, Mnd1, NPV_P10, PEARLI-4, Prefoldin_2, PspA_IM30, Reo_sigmaC, Shugoshin_N, Spc24, Spc7, TBPIP, TMF_DNA_bd, TPR_MLP1_2, Val_tRNA-synt_C, V_ATPase_I	--	--	--	--
Cre08.g369720.t2.1	miR_t70	TGCGCAGCTGCTCCTCCTTCT	Cleavage		1.78205	2.96693	1.47961	0.735434	-0.268322		--	--	--	PTHR24223	AT1G30420.1	ATMRP12,MRP12	multidrug resistance-associated protein 12
Cre08.g369850.t1.1	miR_t70	TGCGCAGCTGCTCCTCCTTCT	Cleavage		1.9622	1.7092	3.05568	-0.199146	0.639022		--	--	AAA_10, ABC_membrane, ABC_tran, cobW, DUF258, DUF87, Dynamin_N, FtsK_SpoIIIE, GSPII_E, Miro, MobB, NACHT, SMC_N, Viral_helicase1, Zeta_toxin	PTHR24223	AT1G30410.1	ATMRP13,MRP13	multidrug resistance-associated protein 13
Cre08.g372900.t1.1	miR_t70	TGCGCAGCTGCTCCTCCTTCT	Cleavage		0.608282	0.636518	0.302646	0.0654603	-1.00711		Variable flagella protein 1	VFL1, variable flagella 1. Mutations alter number and position of basal bodies. Protein localizes to basal bodies and probasal bodies. Contains leucine-rich repeats. The human ortholog is CLERC (centrosomal leucine-rich repeat and coiled-coil containing	LRR_1, LRR_4	PTHR10588	AT1G78230.1	--	Outer arm dynein light chain 1 protein
Cre08.g385450.t1.2	miR_t70	TGCGCAGCTGCTCCTCCTTCT	Cleavage		13.6028	8.45205	11.1955	-0.686531	-0.280986		--	--	NUDIX, Ribosomal_60s	PTHR22769	--	--	--
Cre09.g387850.t1.2	miR_t70	TGCGCAGCTGCTCCTCCTTCT	Cleavage		2.55422	1.3282	1.03485	-0.943413	-1.30346		RWP-RK transcription factor	Putative RWP-RK domain transcription factor; model is very tentative	RWP-RK	--	AT1G74480.1	--	RWP-RK domain-containing protein
Cre10.g435100.t1.2	miR_t70	TGCGCAGCTGCTCCTCCTTCT	Cleavage		3.95114	8.18764	6.23247	1.05118	0.657534		--	--	Ax_dynein_light, Baculo_PEP_C, BLOC1_2, COG2, Cortex-I_coil, DivIC, DivIVA, DUF2203, DUF3373, DUF3552, DUF3584, DUF812, DUF948, DUF972, Fib_alpha, FlaC_arch, FliD_C, FUSC, IncA, MCPsignal, NPV_P10, Prefoldin_2, Seryl_tRNA_N, Sigma70_ner, Spc7, Syntaxin, TBPIP, TMF_DNA_bd, V_ATPase_I	--	--	--	--
Cre10.g435200.t1.2	miR_t70	TGCGCAGCTGCTCCTCCTTCT	Cleavage		54.7299	141.657	67.0846	1.372	0.293653		--	--	--	--	--	--	--
Cre10.g451250.t1.1	miR_t70	TGCGCAGCTGCTCCTCCTTCT	Cleavage		1.5368	2.39369	1.27415	0.639305	-0.270393		--	--	Guanylate_cyc	PTHR13620	--	--	--
Cre11.g467741.t1.1	miR_t70	TGCGCAGCTGCTCCTCCTTCT	Cleavage		0.221732	0.167431	0.12658	-0.405251	-0.808762		--	--	--	--	--	--	--
Cre12.g488500.t1.2	miR_t70	TGCGCAGCTGCTCCTCCTTCT	Cleavage		2.69161	0.458067	1.75619	-2.55484	-0.616018		--	--	DnaJ, HrpA_pilin	--	AT5G42480.1	ARC6	Chaperone DnaJ-domain superfamily protein
Cre12.g518350.t1.1	miR_t70	TGCGCAGCTGCTCCTCCTTCT	Cleavage		1.51818	1.56862	2.25779	0.0471499	0.572562		Adenylate/guanylate cyclase	Protein has potential GAF domain and C-terminal domain similar to guanylyl cyclase family member (gcy-38) [Caenorhabditis elegans]. Contains domain similarity to protease inhibitor I4, serpin	CDC45, GAF, Guanylate_cyc	PTHR11920:SF130,PTHR11920	--	--	--
Cre12.g523750.t1.1	miR_t70	TGCGCAGCTGCTCCTCCTTCT	Cleavage		1.89382	1.99408	2.02728	0.0744211	0.0982437		--	--	OmpH, PAP_fibrillin	--	--	--	--
Cre12.g552950.t1.1	miR_t70	TGCGCAGCTGCTCCTCCTTCT	Cleavage		15.3107	58.7616	34.7387	1.94033	1.182		--	--	Ax_dynein_light, Baculo_PEP_C, COG2, COG6, Cortex-I_coil, DivIC, DUF2203, DUF2968, DUF3450, DUF3552, DUF3584, DUF972, ERM, EzrA, HisKA_3, HlyD, IncA, Laminin_II, MCPsignal, NPV_P10, PspA_IM30, Reo_sigmaC, RmuC, Seryl_tRNA_N, Spc7, TelA, TMF_DNA_bd, Vps5, V_ATPase_I, WXG100	--	--	--	--
Cre12.g553000.t1.2	miR_t70	TGCGCAGCTGCTCCTCCTTCT	Cleavage		41.0133	121.579	68.5281	1.56773	0.740604		--	--	Ax_dynein_light, BRE1, Cast, CDC37_N, Cortex-I_coil, DivIC, DUF2203, DUF2681, DUF3450, DUF3552, DUF3584, DUF3802, DUF948, DUF972, ERM, EzrA, Flagellin_C, HlyD, IncA, Laminin_II, Lectin_N, Lge1, MCPsignal, MscS_porin, Myc-LZ, Noelin-1, PspA_IM30, RmuC, SCP-1, Seryl_tRNA_N, Spc7, TACC, TMF_DNA_bd, V_ATPase_I	--	--	--	--
Cre12.g560450.t1.1	miR_t70	TGCGCAGCTGCTCCTCCTTCT	Cleavage		2.34148	3.61765	2.23998	0.627629	-0.0639389		--	--	--	--	--	--	--
Cre13.g575500.t1.1	miR_t70	TGCGCAGCTGCTCCTCCTTCT	Cleavage		2.10703	3.43028	2.45091	0.703113	0.218103		--	--	--	--	--	--	--
Cre14.g623850.t2.1	miR_t70	TGCGCAGCTGCTCCTCCTTCT	Cleavage		0.98026	4.38175	6.43951	2.16027	2.71571		--	--	DivIC, HlyD, LMBR1, Macoilin, Mitofilin, Myc-LZ, Prominin, TMF_DNA_bd	--	--	--	--
Cre16.g681050.t1.1	miR_t70	TGCGCAGCTGCTCCTCCTTCT	Cleavage		0.0504889	0.0483887	0.0372999	-0.0612969	-0.436794		--	--	--	--	--	--	--
Cre17.g697800.t1.2	miR_t70	TGCGCAGCTGCTCCTCCTTCT	Cleavage		2.09898	2.72577	6.26311	0.376973	1.57719		--	--	--	--	--	--	--
Cre05.g234645.t1.1	miR_t75	TGCGGGCTGGACTCGGACAGC	Cleavage		2.56214	4.55651	2.36143	0.830582	-0.117688		--	--	Nop14	PTHR11584,PTHR11584:SF4	AT2G01980.1	ATNHX7,ATSOS1,SOS1	sodium proton exchanger, putative (NHX7) (SOS1)
Cre06.g255750.t1.1	miR_t75	TGCGGGCTGGACTCGGACAGC	Cleavage		0.228892	1.15779	0.112733	2.33863	-1.02176		Early zygote expressed chloroplast nucleoid localized protein	Unknown protein, zygote-specific, originally called Class III, member of a tandemly repeated gene family [PMID: 3614194]; localizes to chloroplast nucleoids, expression is suppressed after UV treatment of plus gametes, postulated involvement in uniparenta	--	--	--	--	--
Cre07.g346000.t1.2	miR_t75	TGCGGGCTGGACTCGGACAGC	Cleavage		0.958141	1.38175	0.85874	0.528181	-0.158016		--	--	Guanylate_cyc	PTHR11017	--	--	--
Cre16.g674291.t1.1	miR_t75	TGCGGGCTGGACTCGGACAGC	Cleavage		2.40349	3.61347	4.97569	0.588255	1.04977		--	--	Pkinase, Pkinase_Tyr	PTHR24349:SF122,PTHR24349	AT2G45490.1	AtAUR3,AUR3	ataurora3
Cre16.g692000.t1.1	miR_t75	TGCGGGCTGGACTCGGACAGC	Cleavage		0.467107	1.54752	0.370649	1.72814	-0.3337		--	--	His_Phos_2, PAT1	--	--	--	--
Cre11.g477700.t1.1	miR_t86	TGGAGACTGAACGAGAGGC	Cleavage		1.22656	1.45176	8.53417	0.243182	2.79863		--	--	AAA	--	--	--	--
Cre03.g198863.t1.1	miR_t102	TGGGGGCGTAGTCGGCTGGGC	Cleavage		16.1097	6.25147	21.1962	-1.36566	0.395878		--	--	--	--	--	--	--
Cre03.g199087.t1.1	miR_t102	TGGGGGCGTAGTCGGCTGGGC	Cleavage		0.253846	0.621731	0.302139	1.29234	0.251262		--	--	--	--	--	--	--
Cre15.g634550.t1.1	miR_t102	TGGGGGCGTAGTCGGCTGGGC	Cleavage		0.63441	1.44494	0.851906	1.18752	0.425279		--	--	Chorion_2	--	--	--	--
Cre15.g634582.t1.1	miR_t102	TGGGGGCGTAGTCGGCTGGGC	Cleavage		0.264183	0.777043	0.232187	1.55646	-0.18625		--	--	--	--	--	--	--
Cre16.g674851.t1.1	miR_t102	TGGGGGCGTAGTCGGCTGGGC	Cleavage		0.206104	0.584692	0.200989	1.5043	-0.0362557		--	--	--	--	--	--	--
Cre03.g181050.t1.1	miR_t107	TGTGCCGGCCGACACTGCGG	Cleavage		3.15242	4.49577	3.4162	0.512106	0.115929		--	--	--	--	--	--	--
Cre03.g201950.t1.2	miR_t107	TGTGCCGGCCGACACTGCGG	Cleavage		0.967516	12.2216	1.18807	3.659	0.296268		--	--	Cu-binding_MopE, Peptidase_M10, Peptidase_M11, Peptidase_M66	--	--	--	--
Cre10.g420200.t2.1	miR_t107	TGTGCCGGCCGACACTGCGG	Cleavage		0.687451	0.239583	0.328962	-1.52073	-1.06334		--	--	DUF3707, SKG6	--	--	--	--
Cre11.g467631.t2.1	miR_t107	TGTGCCGGCCGACACTGCGG	Cleavage		2.69427	4.64168	2.34503	0.784752	-0.200285		--	--	Peptidase_M14	PTHR11705:SF3,PTHR11705	AT5G42320.1	--	Zn-dependent exopeptidases superfamily protein
Cre12.g556350.t1.1	miR_t107	TGTGCCGGCCGACACTGCGG	Cleavage		2.34822	4.45477	1.83119	0.923784	-0.358791		--	--	Glyco_hydro_28	--	AT3G57790.1	--	Pectin lyase-like superfamily protein
Cre42.g760447.t1.1	miR_t107	TGTGCCGGCCGACACTGCGG	Cleavage		2.64074	4.45087	2.42182	0.753147	-0.12485		--	--	--	PTHR23257,PTHR23257:SF99	AT4G35780.1	--	ACT-like protein tyrosine kinase family protein
Cre14.g617950.t1.1	miR_t116	TTCGTGAGCACCTTGTTGAGC	Cleavage		3.71526	3.51799	4.69351	-0.0787139	0.337203		--	--	efhand	PTHR23050:SF86,PTHR23050	AT2G27030.3	ACAM-2,CAM5	calmodulin 5
Cre15.g634913.t1.1	miR_t116	TTCGTGAGCACCTTGTTGAGC	Cleavage		0.703478	0.827446	6.55546	0.234159	3.22012		--	--	--	--	--	--	--
Cre01.g031951.t1.1	miR_t118	TTGACGTCGGCGATTTCAGT	Cleavage		0.236586	0.223458	0.265975	-0.0823585	0.168927		--	--	--	--	--	--	--
Cre03.g198250.t1.2	miR_t118	TTGACGTCGGCGATTTCAGT	Cleavage		10.7511	9.57153	1.57685	-0.167668	-2.76937		--	--	--	--	--	--	--
Cre04.g217962.t1.1	miR_t118	TTGACGTCGGCGATTTCAGT	Cleavage		1.49355	1.56155	0.300926	0.064234	-2.31126		Low-CO2-inducible protein	Low-CO2 inducible gene revealed by cDNA analyses. At least five other paralogous genes are conserved in Chlamydomonas genome. N-terminal sequences are repeated; regulated by CCM1 [PMID: 15235119]. Acclimation to changing CO2 concentrations and light inte	zf-CCHC	--	--	--	--
Cre06.g265602.t2.1	miR_t118	TTGACGTCGGCGATTTCAGT	Cleavage		15.6807	22.5483	16.8538	0.524027	0.10408		--	--	Molydop_binding	PTHR15921	AT4G04885.1	PCFS4	PCF11P-similar protein 4
Cre06.g283634.t2.1	miR_t118	TTGACGTCGGCGATTTCAGT	Cleavage		1.91096	1.76861	1.85113	-0.111687	-0.0458917		--	--	--	PTHR14304:SF2,PTHR14304	AT2G03150.1	emb1579	ATP/GTP-binding protein family
Cre06.g286900.t1.1	miR_t118	TTGACGTCGGCGATTTCAGT	Cleavage		2.17059	2.49749	3.62435	0.202389	0.739633		--	--	--	--	--	--	--
Cre09.g396200.t1.2	miR_t118	TTGACGTCGGCGATTTCAGT	Cleavage		50.6235	100.149	32.3574	0.984265	-0.645712		--	--	--	--	--	--	--
Cre19.g751047.t1.1	miR_t118	TTGACGTCGGCGATTTCAGT	Cleavage		7.3896	4.65612	3.5419	-0.666367	-1.06097		--	--	zf-CCHC	--	--	--	--
Cre21.g752247.t1.1	miR_t118	TTGACGTCGGCGATTTCAGT	Cleavage		34.8917	47.4329	24.4897	0.443005	-0.510706		--	--	Retrotrans_gag, zf-CCHC	--	--	--	--
Cre02.g094400.t1.2	miR_t1	AAAAGAAGGTCGCCGAGCTCG	Translational Repression		2.48259	3.43356	3.26554	0.467864	0.395479		--	--	--	--	--	--	--
Cre02.g086887.t3.1	miR_t16	TACGACGAGGACTTCGAGACC	Translational Repression		1.63618	1.26808	2.40881	-0.367684	0.557989		--	--	Nup96	--	AT1G80680.1	MOS3,NUP96,PRE,SAR3	SUPPRESSOR OF AUXIN RESISTANCE 3
Cre02.g089750.t1.2	miR_t16	TACGACGAGGACTTCGAGACC	Translational Repression		0.373375	0.989878	0.370772	1.40663	-0.0100932		--	--	--	--	--	--	--
Cre02.g090350.t1.1	miR_t16	TACGACGAGGACTTCGAGACC	Translational Repression		0.174466	0.220715	0.216537	0.339241	0.311668		--	--	Zip	--	--	--	--
Cre02.g090950.t1.1	miR_t16	TACGACGAGGACTTCGAGACC	Translational Repression		0.367169	0.128537	0.0925841	-1.51426	-1.98761		--	--	--	PTHR13317:SF6,PTHR13317	--	--	--
Cre02.g095060.t1.1	miR_t16	TACGACGAGGACTTCGAGACC	Translational Repression		0.1928	0.522203	0.213653	1.43751	0.148169		--	--	--	--	--	--	--
Cre02.g095063.t1.1	miR_t16	TACGACGAGGACTTCGAGACC	Translational Repression		0.56295	0.935572	0.683569	0.732842	0.280081		--	--	--	--	--	--	--
Cre02.g095066.t1.1	miR_t16	TACGACGAGGACTTCGAGACC	Translational Repression		0.4598	1.10428	0.659395	1.26402	0.520138		--	--	--	PTHR15535,PTHR15535:SF1	--	--	--
Cre02.g141966.t4.1	miR_t16	TACGACGAGGACTTCGAGACC	Translational Repression		0.170073	0.345401	0.332064	1.02212	0.965305		--	--	Pkinase, Pkinase_Tyr	PTHR26392,PTHR26392:SF151	AT3G46920.1	--	Protein kinase superfamily protein with octicosapeptide/Phox/Bem1p domain
Cre03.g149851.t1.1	miR_t16	TACGACGAGGACTTCGAGACC	Translational Repression		0.407943	0.409592	0.548939	0.00581734	0.428277		--	--	--	--	--	--	--
Cre03.g175550.t1.1	miR_t16	TACGACGAGGACTTCGAGACC	Translational Repression		1.20892	1.14961	0.901804	-0.072568	-0.422827		--	--	--	--	--	--	--
Cre03.g202450.t1.1	miR_t16	TACGACGAGGACTTCGAGACC	Translational Repression		1.16676	2.35193	0.941615	1.01133	-0.309304		--	--	--	--	--	--	--
Cre04.g221900.t1.1	miR_t16	TACGACGAGGACTTCGAGACC	Translational Repression		4.77895	8.57364	3.90346	0.843214	-0.291941		--	--	BTB	--	--	--	--
Cre04.g224002.t1.1	miR_t16	TACGACGAGGACTTCGAGACC	Translational Repression		1.86785	2.00863	2.93368	0.104837	0.651337		--	--	Methyltransf_11, Methyltransf_12, Methyltransf_18, Methyltransf_9	PTHR13069:SF5,PTHR13069	AT1G31600.1	--	RNA-binding (RRM/RBD/RNP motifs) family protein
Cre06.g278216.t1.1	miR_t16	TACGACGAGGACTTCGAGACC	Translational Repression		3.84795	2.75638	3.78546	-0.481315	-0.0236219		--	--	Pol_alpha_B_N, SET, zf-MYND	--	--	--	--
Cre07.g319600.t1.2	miR_t16	TACGACGAGGACTTCGAGACC	Translational Repression		0.144693	0.780956	0.135026	2.43224	-0.0997586		--	--	ACP_syn_III, ACP_syn_III_C, Chal_sti_synt_C, Chal_sti_synt_N, FAE1_CUT1_RppA	--	AT1G68530.1	CER6,CUT1,G2,KCS6,POP1	3-ketoacyl-CoA synthase 6
Cre08.g370116.t1.1	miR_t16	TACGACGAGGACTTCGAGACC	Translational Repression		0.107667	0.276279	0.0500344	1.35955	-1.10559		--	--	--	--	--	--	--
Cre08.g373250.t1.2	miR_t16	TACGACGAGGACTTCGAGACC	Translational Repression		23.9622	29.3628	28.4808	0.293229	0.249228		20S proteasome alpha subunit B	(PSA2) 20S proteasome alpha subunit B (type 2)	Proteasome, Proteasome_A_N	PTHR11599,PTHR11599:SF16	AT1G16470.1	PAB1	proteasome subunit PAB1
Cre08.g378550.t1.2	miR_t16	TACGACGAGGACTTCGAGACC	Translational Repression		25.4444	33.817	31.228	0.410404	0.295496		NADH:ubiquinone oxidoreductase 9 kDa subunit	Mitochondrial NADH:ubiquinone oxidoreductase (Complex I) 9 kDa subunit precursor, mitochondrial [AAS58498.1, [PMID: 15450959; PMID: 15710684]; unknown evolutionary origin	DUF2517	--	--	--	--
Cre11.g467717.t1.1	miR_t16	TACGACGAGGACTTCGAGACC	Translational Repression		1.95179	2.17345	2.55428	0.155195	0.38812		--	--	CN_hydrolase	PTHR23088	AT5G12040.1	--	Nitrilase/cyanide hydratase and apolipoprotein N-acyltransferase family protein
Cre12.g492250.t2.1	miR_t16	TACGACGAGGACTTCGAGACC	Translational Repression		2.33478	2.39226	2.29566	0.0350877	-0.0243816		RNase Z-like protein	Sequence similarity with prokaryotic RNase Z enzymes, though it is not known whether this gene product possesses the catalytic region of RNase Z. Beta-lactamase family	Lactamase_B, Lactamase_B_2	PTHR12553:SF6,PTHR12553	AT3G16260.1	TRZ4	tRNAse Z4
Cre12.g507558.t1.1	miR_t16	TACGACGAGGACTTCGAGACC	Translational Repression		2.04073	2.64927	3.00157	0.376512	0.556634		--	--	--	PTHR23088	AT5G12040.1	--	Nitrilase/cyanide hydratase and apolipoprotein N-acyltransferase family protein
Cre12.g525600.t1.1	miR_t16	TACGACGAGGACTTCGAGACC	Translational Repression		1.47042	2.3217	1.26831	0.658955	-0.213323		--	--	F-box, F-box-like	PTHR23125,PTHR23125:SF74	AT4G33210.1	SLOMO	F-box family protein
Cre12.g536000.t1.2	miR_t16	TACGACGAGGACTTCGAGACC	Translational Repression		13.882	33.4025	10.8738	1.26674	-0.352359		ATPase, aminophospholipid transporter	Phospholipid-translocating P-type ATPase, flippase	E1-E2_ATPase, HAD, Hydrolase, Hydrolase_3	PTHR24092:SF18,PTHR24092	AT1G59820.1	ALA3	aminophospholipid ATPase 3
Cre12.g542650.t2.1	miR_t16	TACGACGAGGACTTCGAGACC	Translational Repression		0.389087	0.577109	0.390107	0.568754	0.003779		--	--	--	PTHR24413	AT1G23890.2	--	NHL domain-containing protein
Cre16.g649050.t2.1	miR_t16	TACGACGAGGACTTCGAGACC	Translational Repression		1.35806	1.67179	1.76581	0.299848	0.378782		Adenylate/guanylate cyclase	Similar to guanylate cyclase soluble, beta-2 chain(GCS-beta-2) [Bos taurus]	Guanylate_cyc, HNOB, HNOBA	PTHR11920:SF134,PTHR11920	--	--	--
Cre16.g675750.t1.1	miR_t16	TACGACGAGGACTTCGAGACC	Translational Repression		0.585997	0.951838	0.261439	0.699823	-1.16442		--	--	Pkinase, Pkinase_Tyr	PTHR23257:SF351,PTHR23257	AT3G63260.1	ATMRK1	Protein kinase superfamily protein
Cre16.g693750.t1.1	miR_t16	TACGACGAGGACTTCGAGACC	Translational Repression		1.23399	1.22372	1.72832	-0.0120533	0.486039		--	--	WD40	PTHR10253,PTHR10253:SF2	AT3G20740.1	FIE,FIE1,FIS3	Transducin/WD40 repeat-like superfamily protein
Cre17.g728250.t1.1	miR_t16	TACGACGAGGACTTCGAGACC	Translational Repression		4.65887	6.24421	2.46858	0.42254	-0.916299		--	--	Chorein_N, DUF946, Pex24p	PTHR16166,PTHR16166:SF68	AT1G48090.1	--	calcium-dependent lipid-binding family protein
Cre02.g141050.t1.1	miR_t17	TACGTCGGCGCCAGCTTCACC	Translational Repression		6.59087	10.7605	6.72736	0.707201	0.0295709		Argonaute-like protein	Argonaute-like protein presumably involved in posttranscriptional gene silencing/RNA interference. ChromoDB AGO3401	PAZ, Piwi	PTHR22891	AT1G48410.2	AGO1	Stabilizer of iron transporter SufD / Polynucleotidyl transferase
Cre06.g309951.t1.1	miR_t17	TACGTCGGCGCCAGCTTCACC	Translational Repression		2.27099	2.81812	1.3834	0.311414	-0.715102		--	--	--	PTHR11339,PTHR11339:SF126	--	--	--
Cre08.g373374.t2.1	miR_t17	TACGTCGGCGCCAGCTTCACC	Translational Repression		0	0	0	NaN	NaN		--	--	--	--	--	--	--
Cre14.g626250.t1.2	miR_t17	TACGTCGGCGCCAGCTTCACC	Translational Repression		3.67508	4.60088	7.22884	0.324134	0.975988		--	--	DUF1003	--	AT3G17300.1	--	--
Cre17.g739100.t1.1	miR_t17	TACGTCGGCGCCAGCTTCACC	Translational Repression		20.7154	38.5276	24.4082	0.895187	0.236662		--	--	Baculo_IE-1, Di19, IBR, Rtf2, zf-Apc11, zf-C3HC4, zf-rbx1	PTHR12313	AT1G19310.1	--	RING/U-box superfamily protein
Cre07.g354000.t1.2	miR_t19	TAGAAGATATGTAGGGCGTA	Translational Repression		0.811407	0.697602	0.952063	-0.218022	0.230631		--	--	Peptidase_C03, Rtt106	--	--	--	--
Cre12.g495958.t1.1	miR_t19	TAGAAGATATGTAGGGCGTA	Translational Repression		0.0616375	0.109708	0.00975776	0.831788	-2.65919		--	--	--	--	--	--	--
Cre02.g089350.t1.1	miR_t27	TAGTATTGAACCTGGACGTCA	Translational Repression		5.78456	7.29486	5.47304	0.334673	-0.0798661		--	--	--	--	--	--	--
Cre06.g259600.t1.1	miR_t27	TAGTATTGAACCTGGACGTCA	Translational Repression		9.60019	10.5985	11.2481	0.142731	0.228542		Subunit of GARP complex	Expressed Protein. Similar to VPS53, a component of the GARP (Golgi-associated retrograde protein) complex	COG2, Dor1, DUF2450, DUF2884, DUF3683, Spc7, Vps53_N	PTHR12820	AT1G50500.1	ATVPS53,HIT1,VPS53	Membrane trafficking VPS53 family protein
Cre13.g572750.t3.1	miR_t27	TAGTATTGAACCTGGACGTCA	Translational Repression		0.585703	9.56282	0.254986	4.02919	-1.19975		Copper amine oxidase, amiloride-sensitive	Amiloride-binding protein (ABP); (Histaminase); Diamine oxidase (DAO); could be involved in putrescine degradation; functions as a homodimer, each subunit containing a Cu ion and a 2,4,5-trihydroxyphenylalanine quinone (TPQ) cofactor	Cu_amine_oxid, Cu_amine_oxidN2, DUF1965	PTHR10638,PTHR10638:SF12	AT1G31690.1	--	Copper amine oxidase family protein
Cre14.g628450.t1.1	miR_t27	TAGTATTGAACCTGGACGTCA	Translational Repression		4.29195	7.00334	5.26837	0.706412	0.295726		Peptidyl-prolyl cis-trans isomerase, cyclophilin type	Peptidyl-prolyl cis-transisomerase, cyclophilin type; homologous to bacterial cyclophilins and At4g1770; isoform a; peptidyl-prolyl cis-transisomerase, cyclophilin type; homologous to bacterial cyclophilins and At4g1770; isoform b	--	--	AT4G17070.1	--	peptidyl-prolyl cis-trans isomerases
Cre01.g026550.t1.1	miR_t38	TCACGAACCAGGGCAAAATGC	Translational Repression		16.8863	19.1342	20.4396	0.180299	0.275517		T-complex protein 1, eta subunit	T-complex protein 1, eta subunit (TCP-1-eta) (CCT-eta) (TCPH); subunit of cytosolic chaperonin complex	Cpn60_TCP1	PTHR11353:SF22,PTHR11353	AT3G11830.1	--	TCP-1/cpn60 chaperonin family protein
Cre01.g034150.t1.1	miR_t38	TCACGAACCAGGGCAAAATGC	Translational Repression		9.0344	10.7508	8.34769	0.250938	-0.114051		--	--	Na_H_Exchanger	PTHR10110:SF7,PTHR10110	AT1G14660.1	ATNHX8,NHX8	Na+/H+ exchanger 8
Cre01.g050350.t1.1	miR_t38	TCACGAACCAGGGCAAAATGC	Translational Repression		2.2071	3.49837	3.05729	0.664528	0.470097		Rhomboid-like protease	Similar to rhomboid intramembrane proteases, involved in signaling, mitochondrial morphogenesis and apoptosis (PMID: 17114579)	DER1, DUF1751, Rhomboid	PTHR22790:SF7,PTHR22790	AT3G58460.2	ATRBL15,RBL15	RHOMBOID-like protein 15
Cre01.g070932.t1.1	miR_t38	TCACGAACCAGGGCAAAATGC	Translational Repression		8.71759	10.8697	6.52737	0.318305	-0.417428		--	--	--	--	AT1G76580.1	--	Squamosa promoter-binding protein-like (SBP domain) transcription factor family protein
Cre05.g235228.t1.1	miR_t38	TCACGAACCAGGGCAAAATGC	Translational Repression		0.276598	0.736368	0.391659	1.41263	0.501806		--	--	DUF3416, Med15, PAT1	--	--	--	--
Cre07.g329050.t1.2	miR_t38	TCACGAACCAGGGCAAAATGC	Translational Repression		2.70766	52.3376	2.62151	4.27273	-0.0466473		Cationic amino acid transporter	Related to human SLC7A family of solute carriers, involved in cationic amino acid transport (arginine, lysine, ornithine); this is probably the gene mutated in the L-canavanine resistant mutant can1, which is closely linked to pf17, because the PF17 gene	AA_permease	PTHR11785,PTHR11785:SF53	AT4G21120.1	AAT1,CAT1	amino acid transporter 1
Cre08.g363874.t2.1	miR_t38	TCACGAACCAGGGCAAAATGC	Translational Repression		1.5683	3.10039	1.20505	0.98325	-0.380113		--	--	--	PTHR22931,PTHR22931:SF1	AT1G10760.1	GWD,GWD1,SEX1,SOP,SOP1	Pyruvate phosphate dikinase, PEP/pyruvate binding domain
Cre08.g373400.t1.2	miR_t38	TCACGAACCAGGGCAAAATGC	Translational Repression		0.372585	0.525127	0.36431	0.495096	-0.0324033		--	--	--	--	--	--	--
Cre09.g401900.t1.2	miR_t38	TCACGAACCAGGGCAAAATGC	Translational Repression		7.00284	2.46762	6.58165	-1.50482	-0.0894903		--	--	--	--	--	--	--
Cre10.g420512.t2.1	miR_t38	TCACGAACCAGGGCAAAATGC	Translational Repression		1.44159	1.25656	1.17748	-0.198179	-0.29196		--	--	--	--	AT3G58580.1	--	DNAse I-like superfamily protein
Cre10.g430200.t2.1	miR_t38	TCACGAACCAGGGCAAAATGC	Translational Repression		0.246321	0.522737	0.0877384	1.08554	-1.48926		Arylsulfatase	Protein similar to periplasmic arylsulfatase	Phosphodiest, Sulfatase	PTHR10342:SF2,PTHR10342	--	--	--
Cre10.g444850.t1.1	miR_t38	TCACGAACCAGGGCAAAATGC	Translational Repression		2.67413	3.75615	2.47241	0.490185	-0.11315		Voltage-gated Ca2+ channel, alpha subunit	Voltage-dependent 4-domain calcium channel, alpha subunit; may exhibit altered ion selectivity as conserved P-loop loci differ from mammalian Ca2+ channels (PMID: 8968582)	Ion_trans, Na_trans_assoc, PKD_channel	PTHR10037:SF138,PTHR10037	AT4G03560.1	ATCCH1,ATTPC1,FOU2,TPC1	two-pore channel 1
Cre11.g467621.t2.1	miR_t38	TCACGAACCAGGGCAAAATGC	Translational Repression		1.4337	1.42559	1.09228	-0.00818552	-0.392399		--	--	--	--	--	--	--
Cre12.g507250.t1.1	miR_t38	TCACGAACCAGGGCAAAATGC	Translational Repression		1.1501	1.51268	1.73549	0.395342	0.59358		--	--	Fer2, RNB	PTHR23355,PTHR23355:SF13	AT2G17510.1	EMB2763	ribonuclease II family protein
Cre12.g547450.t1.2	miR_t38	TCACGAACCAGGGCAAAATGC	Translational Repression		1.36217	2.15576	1.98171	0.66229	0.540839		Guanine nucleotide exchange factor, vacuolar	Hypothetical Conserved Protein. Similar to VPS9, a guanine nucleotide exchange factor involved in vesicle-mediated vacuolar protein transport	VPS9	PTHR23101	AT3G19770.1	ATVPS9A,VPS9,VPS9A	Vacuolar sorting protein 9 (VPS9) domain
Cre12.g551700.t1.2	miR_t38	TCACGAACCAGGGCAAAATGC	Translational Repression		17.5582	38.8985	8.08278	1.14757	-1.11922		--	--	--	--	--	--	--
Cre13.g587550.t2.1	miR_t38	TCACGAACCAGGGCAAAATGC	Translational Repression		2.11699	1.69494	3.41429	-0.320784	0.689569		--	--	PAS, PAS_4	PTHR10919:SF179,PTHR10919	--	--	--
Cre16.g647534.t2.1	miR_t38	TCACGAACCAGGGCAAAATGC	Translational Repression		4.22657	7.48939	6.1617	0.825362	0.543841		--	--	Glutaredoxin, Peptidase_M16_C, Redoxin, Ribosomal_60s, Thioredoxin	PTHR13871	AT1G60420.1	--	DC1 domain-containing protein
Cre16.g660024.t1.1	miR_t38	TCACGAACCAGGGCAAAATGC	Translational Repression		2.68967	7.00429	3.07091	1.38081	0.191238		--	--	--	--	--	--	--
Cre16.g685165.t2.1	miR_t38	TCACGAACCAGGGCAAAATGC	Translational Repression		0.58351	0.902628	0.782755	0.629375	0.423803		--	--	--	--	--	--	--
Cre16.g688850.t1.1	miR_t38	TCACGAACCAGGGCAAAATGC	Translational Repression		9.69011	8.36365	8.91087	-0.212381	-0.120947		Hexose/glycerol-3-phosphate transporter	Membrane hexose/glycerol-3-phosphate transporter, Major Facilitator Superfamily; similarity to bacterial transporter uphT and to uhpC, with dual transport and sensing role for glucose-6-phosphate; also to a putative glycerol-3-phosphate transporter of Cya	DUF2078, MFS_1	PTHR11662:SF86,PTHR11662	AT1G30560.1	--	Major facilitator superfamily protein
Cre17.g707600.t2.1	miR_t38	TCACGAACCAGGGCAAAATGC	Translational Repression		0.165844	2.01331	0.306304	3.60167	0.885135		--	--	Sporozoite_P67, Syndecan	--	--	--	--
Cre17.g738000.t4.1	miR_t38	TCACGAACCAGGGCAAAATGC	Translational Repression		4.7308	6.91347	6.35122	0.547327	0.424949		Membrane protein required for phototactic orientation	Membrane protein required for phototactic orientation; isolated as a detergent resistant membrane protein from flagellar membranes. Characterized by Iomini et al. 2006 [PMID: 16753570].	--	PTHR10502,PTHR10502:SF50	AT5G35525.1	--	PLAC8 family protein
Cre17.g739466.t1.2	miR_t38	TCACGAACCAGGGCAAAATGC	Translational Repression		9.68872	11.0924	9.70217	0.1952	0.00200215		--	--	--	--	--	--	--
Cre17.g739515.t1.1	miR_t38	TCACGAACCAGGGCAAAATGC	Translational Repression		29.1835	21.652	26.201	-0.430651	-0.155531		--	--	DUF3439, Mucin	--	--	--	--
Cre01.g000750.t1.1	miR_t70	TGCGCAGCTGCTCCTCCTTCT	Translational Repression		1.68953	4.14103	1.38886	1.29337	-0.282723		--	--	Tmemb_185A, zf-C3HC4	--	AT4G24204.3	--	RING/U-box superfamily protein
Cre01.g003376.t1.1	miR_t70	TGCGCAGCTGCTCCTCCTTCT	Translational Repression		2.21109	3.06759	3.16161	0.472347	0.515901		--	--	DnaJ	PTHR24078:SF29,PTHR24078	AT5G06110.1	--	DnaJ domain ;Myb-like DNA-binding domain
Cre01.g021600.t1.2	miR_t70	TGCGCAGCTGCTCCTCCTTCT	Translational Repression		28.9357	49.0995	41.6008	0.762859	0.523761		--	--	DEAD, Helicase_C, ResIII, WW	PTHR24031:SF50,PTHR24031	AT3G01540.2	ATDRH1,DRH1	DEAD box RNA helicase 1
Cre01.g022681.t2.1	miR_t70	TGCGCAGCTGCTCCTCCTTCT	Translational Repression		0.402162	1.17897	0.498092	1.55168	0.308634		--	--	--	--	--	--	--
Cre01.g022750.t1.1	miR_t70	TGCGCAGCTGCTCCTCCTTCT	Translational Repression		2.8171	3.37654	2.29008	0.261333	-0.298811		Flagellar Associated Protein	Flagellar Associated Protein with leucine-rich repeats, found in the flagellar proteome [PMID: 15998802]	LRR_1, LRR_4	--	--	--	--
Cre01.g029900.t1.2	miR_t70	TGCGCAGCTGCTCCTCCTTCT	Translational Repression		1.92512	3.35707	1.76912	0.802255	-0.12192		--	--	ABC2_membrane, ABC_tran, SMC_N, SRP54	PTHR19241,PTHR19241:SF86	AT3G55090.1	--	ABC-2 type transporter family protein
Cre01.g035450.t1.2	miR_t70	TGCGCAGCTGCTCCTCCTTCT	Translational Repression		25.9946	47.5562	26.692	0.871421	0.0381961		--	--	Bax1-I	PTHR23291,PTHR23291:SF15	AT1G03070.1	--	Bax inhibitor-1 family protein
Cre01.g050700.t2.1	miR_t70	TGCGCAGCTGCTCCTCCTTCT	Translational Repression		0.644998	0.264929	0.568893	-1.28369	-0.181139		--	--	--	--	--	--	--
Cre01.g054700.t1.2	miR_t70	TGCGCAGCTGCTCCTCCTTCT	Translational Repression		6.48794	5.46602	9.33175	-0.24727	0.524387		--	--	HpaP	--	--	--	--
Cre02.g086350.t1.1	miR_t70	TGCGCAGCTGCTCCTCCTTCT	Translational Repression		2.23207	3.31579	3.01973	0.570971	0.436035		--	--	--	--	--	--	--
Cre02.g086650.t1.2	miR_t70	TGCGCAGCTGCTCCTCCTTCT	Translational Repression		2.90755	0.939233	2.30864	-1.63025	-0.332757		Structural Maintenance of Chromosomes protein	Subunit of the condensin complex, which reorganizes chromosomes during cell division; coiled-coil protein of the SMC family involved in chromosome condensation and segregation. Forms heterodimers with SMC4. ChromoDB CPC3402	ABC_tran, NPV_P10, Reo_sigmaC, SMC_hinge, SMC_N	PTHR18937,PTHR18937:SF9	AT5G62410.1	ATCAP-E1,ATSMC4,SMC2,TTN3	structural maintenance of chromosomes 2
Cre02.g092050.t1.1	miR_t70	TGCGCAGCTGCTCCTCCTTCT	Translational Repression		1.69952	2.88885	2.91385	0.765372	0.7778		Mitochondrial substrate carrier protein	Mitochondrial substrate carrier protein. Previously annotated as MITC6	Mito_carr	PTHR24089:SF94,PTHR24089	AT5G15640.1	--	Mitochondrial substrate carrier family protein
Cre02.g092500.t1.1	miR_t70	TGCGCAGCTGCTCCTCCTTCT	Translational Repression		4.45228	4.66997	5.01149	0.0688704	0.170695		UPF1-like RNA helicase, NMD protein	Putative regulator of nonsense transcripts 1 (UPF1). Part of a post-splicing multiprotein complex involved in both mRNA nuclear export and mRNA surveillance. Cytoplasmic localization. High homology to Arabidopsis thaliana accession.	AAA, AAA_10, DEAD, DUF2075, DUF699, GSPII_E, IstB_IS21, KaiC, PhoH, PIF1, ResIII, Ribosomal_S13_N, SRP54, UPF1_Zn_bind, Viral_helicase1	PTHR10887:SF26,PTHR10887	AT5G47010.1	ATUPF1,LBA1,UPF1	RNA helicase, putative
Cre02.g095650.t1.1	miR_t70	TGCGCAGCTGCTCCTCCTTCT	Translational Repression		2.18199	3.86529	1.22619	0.824934	-0.831463		--	--	FAD_binding_3, HI0933_like, Lycopene_cycl, Pyr_redox_2, Thi4, Trp_halogenase	PTHR13789,PTHR13789:SF68	AT5G11330.1	--	FAD/NAD(P)-binding oxidoreductase family protein
Cre02.g111700.t1.2	miR_t70	TGCGCAGCTGCTCCTCCTTCT	Translational Repression		22.6629	11.9003	28.3858	-0.929332	0.324834		--	--	Caleosin, efhand, SPARC_Ca_bdg	--	AT4G21940.2	CPK15	calcium-dependent protein kinase 15
Cre02.g142987.t1.1	miR_t70	TGCGCAGCTGCTCCTCCTTCT	Translational Repression		0.0260454	0.0360561	0.0128278	0.469218	-1.02176		--	--	--	PTHR23274	AT3G01460.1	ATMBD9,MBD9	methyl-CPG-binding domain 9
Cre03.g143987.t1.1	miR_t70	TGCGCAGCTGCTCCTCCTTCT	Translational Repression		1.65553	0.396666	0.618179	-2.0613	-1.4212		--	--	DNA_binding_1, PAT1, RINGv	--	--	--	--
Cre03.g151250.t1.1	miR_t70	TGCGCAGCTGCTCCTCCTTCT	Translational Repression		7.48317	3.54762	5.57058	-1.0768	-0.425822		LanC lantibiotic synthetase component C-like protein	Similar to LanC lantibiotic synthetase component C. Previously annotated as LANC1	LANC_like	PTHR12736:SF7,PTHR12736	AT2G20770.1	GCL2	GCR2-like 2
Cre03.g171200.t1.2	miR_t70	TGCGCAGCTGCTCCTCCTTCT	Translational Repression		1.22569	1.38971	1.15209	0.181197	-0.0893304		--	--	GDA1_CD39	PTHR11782,PTHR11782:SF16	AT4G19180.1	--	GDA1/CD39 nucleoside phosphatase family protein
Cre03.g174500.t1.1	miR_t70	TGCGCAGCTGCTCCTCCTTCT	Translational Repression		6.48579	5.06457	5.1102	-0.356844	-0.343904		--	--	DDT, Homeobox, Homeobox_KN	--	AT5G44180.1	--	Homeodomain-like transcriptional regulator
Cre03.g174700.t1.1	miR_t70	TGCGCAGCTGCTCCTCCTTCT	Translational Repression		0.466539	1.203	0.590859	1.36656	0.340814		--	--	DNase_II	--	--	--	--
Cre03.g178500.t1.2	miR_t70	TGCGCAGCTGCTCCTCCTTCT	Translational Repression		33.6092	48.707	45.6592	0.535271	0.442049		Flagellar protofilament ribbon protein	Coiled-coil protein associated with protofilament ribbons of flagellar microtubules [PMID: 10637302]. Previously annotated as RIB43A after the associated Pfam family	FBP, RIB43A	PTHR14517,PTHR14517:SF3	--	--	--
Cre03.g181700.t1.1	miR_t70	TGCGCAGCTGCTCCTCCTTCT	Translational Repression		2.29563	2.94175	2.65826	0.357787	0.211594		--	--	Pkinase, Pkinase_Tyr	PTHR24356:SF125,PTHR24356	AT2G30360.1	CIPK11,PKS5,SIP4,SNRK3.22	SOS3-interacting protein 4
Cre03.g184450.t1.1	miR_t70	TGCGCAGCTGCTCCTCCTTCT	Translational Repression		23.4965	36.1982	21.1935	0.62347	-0.148827		--	--	Kdo, Pkinase, Pkinase_Tyr, Pox_ser-thr_kin	PTHR24349:SF100,PTHR24349	AT2G20470.1	--	AGC (cAMP-dependent, cGMP-dependent and protein kinase C) kinase family protein
Cre03.g187700.t1.1	miR_t70	TGCGCAGCTGCTCCTCCTTCT	Translational Repression		0.746191	0.709475	0.649708	-0.0727925	-0.199754		--	--	--	PTHR24031:SF169,PTHR24031	AT5G08110.1	--	nucleic acid binding;ATP-dependent helicases;ATP binding;helicases;ATP-dependent helicases
Cre03.g199450.t1.2	miR_t70	TGCGCAGCTGCTCCTCCTTCT	Translational Repression		4.65025	1.31262	3.74139	-1.82486	-0.313735		Chloroplast division site determinant	Putative MinE homolog, chloroplast division site-determinant	MinE	--	--	--	--
Cre03.g208833.t1.1	miR_t70	TGCGCAGCTGCTCCTCCTTCT	Translational Repression		0.331794	0.233332	0.229204	-0.507904	-0.533655		--	--	DEAD, Helicase_C, PHD, ResIII, SPB_interacting	PTHR14025	AT1G35530.2	--	DEAD/DEAH box RNA helicase family protein
Cre04.g217946.t1.1	miR_t70	TGCGCAGCTGCTCCTCCTTCT	Translational Repression		3.02277	7.22359	4.79785	1.25685	0.666517		--	--	DUF605, NUDIX	PTHR22769	--	--	--
Cre04.g219700.t3.1	miR_t70	TGCGCAGCTGCTCCTCCTTCT	Translational Repression		1.44874	2.40289	1.56879	0.72997	0.114849		Bardet-Biedl syndrome-9 associated protein	Similar to Bardet-Biedl syndrome protein 9 in humans	--	PTHR20991	--	--	--
Cre04.g224600.t1.2	miR_t70	TGCGCAGCTGCTCCTCCTTCT	Translational Repression		11.2171	20.3574	7.31958	0.859848	-0.615873		--	--	HLH, TET_DSBH	--	--	--	--
Cre06.g246958.t1.1	miR_t70	TGCGCAGCTGCTCCTCCTTCT	Translational Repression		0.730208	1.47333	0.234239	1.0127	-1.64033		--	--	--	PTHR19446	AT4G20520.1	--	RNA binding;RNA-directed DNA polymerases
Cre06.g258363.t1.2	miR_t70	TGCGCAGCTGCTCCTCCTTCT	Translational Repression		0.916399	1.09462	0.686968	0.256382	-0.415732		--	--	Borrelia_P83, IQ, LRR_1, LRR_4	PTHR10588,PTHR10588:SF29	AT5G22320.2	--	Leucine-rich repeat (LRR) family protein
Cre06.g261300.t1.2	miR_t70	TGCGCAGCTGCTCCTCCTTCT	Translational Repression		2.88303	4.51759	5.17451	0.647967	0.843835		--	--	PQ-loop	PTHR12226:SF2,PTHR12226	AT5G59470.1	--	Mannose-P-dolichol utilization defect 1 protein
Cre06.g262800.t1.2	miR_t70	TGCGCAGCTGCTCCTCCTTCT	Translational Repression		60.641	77.7796	35.9143	0.359098	-0.755733		--	--	CLASP_N, Cohesin_HEAT, Condensin2nSMC, Nucleoplasmin, PHD, RasGAP	PTHR16199,PTHR16199:SF1	AT1G64960.1	--	ARM repeat superfamily protein
Cre06.g296250.t1.1	miR_t70	TGCGCAGCTGCTCCTCCTTCT	Translational Repression		4.15177	3.70981	3.94358	-0.162383	-0.0742235		Lysyl-tRNA synthetase	Lysyl-tRNA synthetase, may also be an aspartyl-tRNA synthetase	tRNA-synt_2, tRNA-synt_2b, tRNA_anti	PTHR22594,PTHR22594:SF4	AT3G13490.1	ATKRS-2,OVA5	Lysyl-tRNA synthetase, class II
Cre06.g303400.t1.1	miR_t70	TGCGCAGCTGCTCCTCCTTCT	Translational Repression		1.96449	2.42982	1.74474	0.306697	-0.171142		Flagellar Associated Protein	Putative flagellar protein, similar to echinoderm microtubule binding protein; WD40 repeat containing protein; found in flagellar proteome [PMID: 15998802]	--	PTHR13720	--	--	--
Cre07.g313750.t1.1	miR_t70	TGCGCAGCTGCTCCTCCTTCT	Translational Repression		2.07352	1.57566	1.82188	-0.396122	-0.186656		--	--	SpoIIIAH, zf-MYND	--	--	--	--
Cre07.g337700.t1.1	miR_t70	TGCGCAGCTGCTCCTCCTTCT	Translational Repression		0.375695	0.837156	0.416331	1.15593	0.148169		--	--	Bax1-I	--	--	--	--
Cre07.g340650.t1.2	miR_t70	TGCGCAGCTGCTCCTCCTTCT	Translational Repression		20.3407	22.9742	22.6657	0.175645	0.156144		--	--	DUF2012	PTHR13605	AT2G25310.1	--	Protein of unknown function (DUF2012)
Cre07.g344250.t1.1	miR_t70	TGCGCAGCTGCTCCTCCTTCT	Translational Repression		2.68375	3.04098	3.56264	0.180289	0.408696		Predicted protein of CSG family	Function unknown, no known homologue except in Volvox; belongs to a small family of Chlamydomonas specific proteins, all located on chomosome VII (scaffolds 6 and 16)	--	--	--	--	--
Cre07.g349400.t1.1	miR_t70	TGCGCAGCTGCTCCTCCTTCT	Translational Repression		2.04296	3.41508	5.02803	0.741257	1.29933		--	--	--	--	--	--	--
Cre08.g366150.t1.1	miR_t70	TGCGCAGCTGCTCCTCCTTCT	Translational Repression		3.01386	4.51672	2.7442	0.583662	-0.135225		--	--	--	--	AT3G50590.1	--	Transducin/WD40 repeat-like superfamily protein
Cre08.g368900.t2.1	miR_t70	TGCGCAGCTGCTCCTCCTTCT	Translational Repression		3.23583	2.40095	2.90006	-0.430531	-0.158055		--	--	DHHA1, tRNA-synt_2c, tRNA_SAD	PTHR11777	AT5G22800.1	EMB1030,EMB263,EMB86	Alanyl-tRNA synthetase, class IIc
Cre08.g369800.t1.2	miR_t70	TGCGCAGCTGCTCCTCCTTCT	Translational Repression		0.0134494	0	0.0298082	NaN	1.14817		Deoxyhypusine synthase	Transfers the aminobutyl moiety of spermidine to a specific lysine residue of eIF5A, forming deoxyhypusine (PMID: 17476569); deoxypusine will then be hydroxylated to generate the unusual aminoacid hypusine; an important mechanism controlling cell prolifer	DS	PTHR11703	AT5G05920.1	DHS,EDA22	deoxyhypusine synthase
Cre08.g377950.t1.2	miR_t70	TGCGCAGCTGCTCCTCCTTCT	Translational Repression		1.33584	14.801	2.25051	3.46987	0.752497		--	--	DUF179	--	AT3G29240.1	--	Protein of unknown function (DUF179)
Cre08.g384000.t1.1	miR_t70	TGCGCAGCTGCTCCTCCTTCT	Translational Repression		3.45092	2.75328	4.00794	-0.325831	0.215879		Cytochrome P450, CYP197 superfamily	Cytochrome P450, CYP197 superfamily. Previously annotated as CYP771A1	p450	PTHR24286	AT2G14100.1	CYP705A13	cytochrome P450, family 705, subfamily A, polypeptide 13
Cre09.g387600.t1.2	miR_t70	TGCGCAGCTGCTCCTCCTTCT	Translational Repression		3.75263	1.40644	2.33202	-1.41585	-0.686325		--	--	DMPK_coil, TSC22	--	--	--	--
Cre09.g390171.t1.1	miR_t70	TGCGCAGCTGCTCCTCCTTCT	Translational Repression		6.8836	7.73372	6.88203	0.167999	-0.000328241		--	--	HTH_IclR, Pkinase, Pkinase_Tyr	PTHR23257,PTHR23257:SF99	AT2G17700.1	--	ACT-like protein tyrosine kinase family protein
Cre09.g390430.t1.1	miR_t70	TGCGCAGCTGCTCCTCCTTCT	Translational Repression		1.11702	1.67773	1.68124	0.586859	0.589874		--	--	FHA	PTHR23308:SF8,PTHR23308	AT3G20550.1	DDL	SMAD/FHA domain-containing protein
Cre09.g393728.t1.1	miR_t70	TGCGCAGCTGCTCCTCCTTCT	Translational Repression		4.29406	3.14848	4.21312	-0.447684	-0.0274513		--	--	Rubis-subs-bind, SET	PTHR13271	AT3G07670.1	--	Rubisco methyltransferase family protein
Cre09.g394621.t2.1	miR_t70	TGCGCAGCTGCTCCTCCTTCT	Translational Repression		2.99799	2.39581	4.38734	-0.323483	0.54935		--	--	CBM_20, Filament	--	--	--	--
Cre09.g402450.t1.2	miR_t70	TGCGCAGCTGCTCCTCCTTCT	Translational Repression		21.019	34.8818	25.4791	0.730785	0.277624		--	--	AAA, AAA_10, AAA_2, AAA_3, AAA_5, DUF815, GrpE, IstB_IS21, KaiC, Mg_chelatase, NACHT, NB-ARC, NTPase_1, Parvo_NS1, PhoH, RNA_helicase, RuvB_N, Sigma54_activat, TIP49, UPF0079, Zeta_toxin	PTHR23073:SF8,PTHR23073	AT5G58290.1	RPT3	regulatory particle triple-A ATPase 3
Cre09.g412750.t1.2	miR_t70	TGCGCAGCTGCTCCTCCTTCT	Translational Repression		4.26094	6.0348	3.40437	0.502132	-0.323785		--	--	--	PTHR22983:SF6,PTHR22983	AT1G50240.2	FU	Protein kinase family protein with ARM repeat domain
Cre10.g428200.t1.2	miR_t70	TGCGCAGCTGCTCCTCCTTCT	Translational Repression		23.2107	23.0386	29.1138	-0.0107377	0.326912		--	--	--	PTHR24012:SF242,PTHR24012	AT3G07810.2	--	RNA-binding (RRM/RBD/RNP motifs) family protein
Cre10.g429601.t1.1	miR_t70	TGCGCAGCTGCTCCTCCTTCT	Translational Repression		1.28758	2.33357	2.16772	0.857872	0.75151		--	--	--	PTHR10060,PTHR10060:SF1	AT3G03500.1	--	TatD related DNase
Cre10.g434950.t1.2	miR_t70	TGCGCAGCTGCTCCTCCTTCT	Translational Repression		32.1318	83.6074	41.5588	1.37963	0.371154		--	--	Baculo_PEP_C, BRE1, Cast, COG2, COG6, DUF1664, DUF2203, DUF2562, DUF2968, DUF3166, DUF3373, DUF3450, DUF3584, DUF827, DUF948, DUF972, EAP30, ERM, Exonuc_VII_L, EzrA, Fib_alpha, FlaC_arch, Flagellin_C, FliD_C, FUSC, Hemagglutinin, IncA, Laminin_II, MCPsignal, OmpH, Prefoldin_2, RmuC, Seryl_tRNA_N, Spc24, Syntaxin, TBPIP, TMPIT, TPR_MLP1_2, V_ATPase_I	--	--	--	--
Cre10.g438950.t1.1	miR_t70	TGCGCAGCTGCTCCTCCTTCT	Translational Repression		1.44238	2.08978	1.63586	0.534893	0.181592		--	--	--	--	--	--	--
Cre10.g441700.t1.1	miR_t70	TGCGCAGCTGCTCCTCCTTCT	Translational Repression		0.526864	0.20119	0.588412	-1.38887	0.159396		--	--	--	--	--	--	--
Cre10.g445900.t1.1	miR_t70	TGCGCAGCTGCTCCTCCTTCT	Translational Repression		1.65206	2.24795	2.07937	0.444343	0.331881		--	--	DnaJ, PIH1	--	AT1G79030.1	--	Chaperone DnaJ-domain superfamily protein
Cre11.g467658.t1.1	miR_t70	TGCGCAGCTGCTCCTCCTTCT	Translational Repression		1.01849	1.6094	1.23593	0.660085	0.279154		--	--	--	--	--	--	--
Cre12.g490550.t1.1	miR_t70	TGCGCAGCTGCTCCTCCTTCT	Translational Repression		0.290609	0.496829	0.667086	0.77367	1.19879		--	--	Peptidase_M20	--	--	--	--
Cre12.g492250.t2.1	miR_t70	TGCGCAGCTGCTCCTCCTTCT	Translational Repression		2.33478	2.39226	2.29566	0.0350877	-0.0243816		RNase Z-like protein	Sequence similarity with prokaryotic RNase Z enzymes, though it is not known whether this gene product possesses the catalytic region of RNase Z. Beta-lactamase family	Lactamase_B, Lactamase_B_2	PTHR12553:SF6,PTHR12553	AT3G16260.1	TRZ4	tRNAse Z4
Cre12.g499350.t1.2	miR_t70	TGCGCAGCTGCTCCTCCTTCT	Translational Repression		4.03555	5.20484	5.7854	0.367087	0.51965		--	--	efhand, efhand_3, SPARC_Ca_bdg	PTHR12294:SF1,PTHR12294	AT4G32060.1	--	calcium-binding EF hand family protein
Cre12.g515000.t1.1	miR_t70	TGCGCAGCTGCTCCTCCTTCT	Translational Repression		4.02117	3.24078	3.57164	-0.311275	-0.171029		--	--	LRR_4	--	--	--	--
Cre12.g516150.t1.2	miR_t70	TGCGCAGCTGCTCCTCCTTCT	Translational Repression		1.87709	1.78414	2.24344	-0.0732695	0.257212		--	--	Acetyltransf_1, FR47	--	AT2G27980.1	--	Acyl-CoA N-acyltransferase with RING/FYVE/PHD-type zinc finger domain
Cre12.g522000.t2.1	miR_t70	TGCGCAGCTGCTCCTCCTTCT	Translational Repression		0.930423	0.922774	1.27728	-0.0119088	0.457119		--	--	NPV_P10	--	--	--	--
Cre12.g561000.t1.1	miR_t70	TGCGCAGCTGCTCCTCCTTCT	Translational Repression		8.74973	4.64547	10.1701	-0.913413	0.217018		Peptidyl-prolyl cis-trans isomerase, cyclophilin-type	Peptidyl-prolyl cis-trans isomerase (rotamase), cyclophilin type [PMID: 15051864, PMID:15047905]; similar to At5g35100 (AtCYP28); possibly directed to chloroplast thylakoid lumen	Pro_isomerase	PTHR11071:SF11,PTHR11071	AT5G35100.1	--	Cyclophilin-like peptidyl-prolyl cis-trans isomerase family protein
Cre13.g564000.t1.2	miR_t70	TGCGCAGCTGCTCCTCCTTCT	Translational Repression		2.94093	10.8619	4.65008	1.88493	0.660982		Phosphoglycerate mutase	--	GTP_cyclohydro2, His_Phos_1, His_Phos_2	PTHR23029	AT4G38370.1	--	Phosphoglycerate mutase family protein
Cre13.g566550.t1.1	miR_t70	TGCGCAGCTGCTCCTCCTTCT	Translational Repression		1.47316	0.830782	1.11808	-0.826368	-0.397892		--	--	DDHD, MgtE_N	--	--	--	--
Cre13.g571400.t2.1	miR_t70	TGCGCAGCTGCTCCTCCTTCT	Translational Repression		1.15179	1.57795	2.0686	0.454181	0.844777		--	--	--	--	--	--	--
Cre13.g575750.t1.2	miR_t70	TGCGCAGCTGCTCCTCCTTCT	Translational Repression		6.69544	7.55967	7.36156	0.175143	0.136831		--	--	Lactamase_B, Lactamase_B_2, TraB	--	--	--	--
Cre13.g578201.t1.1	miR_t70	TGCGCAGCTGCTCCTCCTTCT	Translational Repression		7.90724	10.2038	11.4536	0.367858	0.53455		--	--	Cons_hypoth95	--	AT3G27180.1	--	S-adenosyl-L-methionine-dependent methyltransferases superfamily protein
Cre13.g586950.t1.2	miR_t70	TGCGCAGCTGCTCCTCCTTCT	Translational Repression		0.577148	0.5268	0.44161	-0.131686	-0.386168		--	--	Acetyltransf_1, FR47	--	--	--	--
Cre14.g618400.t1.2	miR_t70	TGCGCAGCTGCTCCTCCTTCT	Translational Repression		71.5791	109.747	78.1623	0.616571	0.126935		--	--	ABC2_membrane_2, ABC2_membrane_3, ABC_tran, IstB_IS21, SMC_N	PTHR19229	AT3G47790.1	ATATH7,ATH7	ABC2 homolog 7
Cre14.g623900.t2.1	miR_t70	TGCGCAGCTGCTCCTCCTTCT	Translational Repression		1.90504	5.30597	7.3845	1.4778	1.95468		--	--	--	--	--	--	--
Cre14.g625200.t2.1	miR_t70	TGCGCAGCTGCTCCTCCTTCT	Translational Repression		3.12457	2.52922	3.64969	-0.304966	0.224118		--	--	Med15, TET_DSBH, TFIIA	PTHR12694:SF11,PTHR12694	AT1G07470.1	--	Transcription factor IIA, alpha/beta subunit
Cre14.g630200.t2.1	miR_t70	TGCGCAGCTGCTCCTCCTTCT	Translational Repression		1.4279	1.77716	1.28566	0.315673	-0.151391		--	--	Macoilin	--	--	--	--
Cre16.g671150.t1.2	miR_t70	TGCGCAGCTGCTCCTCCTTCT	Translational Repression		0.759082	0.574346	0.944489	-0.402334	0.315279		--	--	DUF647	PTHR12770	AT1G13770.1	RUS3	Protein of unknown function, DUF647
Cre16.g676350.t1.1	miR_t70	TGCGCAGCTGCTCCTCCTTCT	Translational Repression		32.0103	40.628	18.7367	0.343938	-0.772674		--	--	--	PTHR23073:SF19,PTHR23073	AT3G56690.1	CIP111	Cam interacting protein 111
Cre16.g688526.t1.1	miR_t70	TGCGCAGCTGCTCCTCCTTCT	Translational Repression		5.82288	4.00488	5.96238	-0.539973	0.0341571		--	--	DUF605, FF, Kdo, Pkinase, Pkinase_Tyr	PTHR24361:SF235,PTHR24361	AT5G01920.1	STN8	Protein kinase superfamily protein
Cre17.g702451.t1.1	miR_t70	TGCGCAGCTGCTCCTCCTTCT	Translational Repression		0.171525	0.260284	0.205918	0.601668	0.263646		--	--	--	PTHR22884,PTHR22884:SF88	AT2G23740.2	--	nucleic acid binding;sequence-specific DNA binding transcription factors;zinc ion binding
Cre17.g703850.t1.2	miR_t70	TGCGCAGCTGCTCCTCCTTCT	Translational Repression		25.9633	37.3778	38.6384	0.525706	0.573559		Outer dynein arm-docking complex subunit 1	Outer dynein arm-docking complex subunit 1 (ODA-DC1). Previously annotated as ODA3	NPV_P10	--	--	--	--
Cre17.g715801.t1.2	miR_t70	TGCGCAGCTGCTCCTCCTTCT	Translational Repression		0.675024	0.810484	0.600653	0.263846	-0.168406		--	--	Peptidase_M11	--	--	--	--
Cre17.g720528.t1.2	miR_t70	TGCGCAGCTGCTCCTCCTTCT	Translational Repression		6.24117	4.93251	8.78233	-0.339495	0.492787		--	--	BcrAD_BadFG, MORN	PTHR12862	AT1G30540.1	--	Actin-like ATPase superfamily protein
Cre17.g720800.t1.1	miR_t70	TGCGCAGCTGCTCCTCCTTCT	Translational Repression		1.86678	2.16156	1.7985	0.211519	-0.0537594		--	--	--	--	--	--	--
Cre17.g721000.t1.2	miR_t70	TGCGCAGCTGCTCCTCCTTCT	Translational Repression		5.83872	9.78339	5.38468	0.744682	-0.116792		--	--	ABC2_membrane_3, ABC2_membrane_4, ABC_tran, Zeta_toxin	PTHR19229	AT3G47740.1	ATATH2,ATH2	ABC2 homolog 2
Cre17.g721250.t1.2	miR_t70	TGCGCAGCTGCTCCTCCTTCT	Translational Repression		15.6416	14.7843	12.5909	-0.0813207	-0.313004		Flagellar Associated Protein, qilin-like	Conserved uncharacterized protein; found in the flagellar proteome [PMID: 15998802]; similar to D. rerio cystic kidney disease gene qilin	Cluap1, DUF2721, DUF2913, DUF641, DUF848, DUF948, Fib_alpha, FliD_C, Herpes_UL6, Lectin_N, Macoilin, NPV_P10, Prefoldin, Prefoldin_2, SPT16, TMF_DNA_bd, Transposase_30, YkuI_C	PTHR21547	--	--	--
Cre17.g727450.t1.2	miR_t70	TGCGCAGCTGCTCCTCCTTCT	Translational Repression		1.63965	2.86817	1.55017	0.806738	-0.0809651		--	--	TBC	PTHR22957:SF132,PTHR22957	AT3G02460.1	--	Ypt/Rab-GAP domain of gyp1p superfamily protein
Cre17.g729150.t1.2	miR_t70	TGCGCAGCTGCTCCTCCTTCT	Translational Repression		18.2919	18.6074	17.8134	0.0246764	-0.0382442		--	--	RRM_1	PTHR24012:SF240,PTHR24012	AT3G26420.1	ATRZ-1A	RNA-binding (RRM/RBD/RNP motifs) family protein with retrovirus zinc finger-like domain
Cre17.g734400.t1.1	miR_t70	TGCGCAGCTGCTCCTCCTTCT	Translational Repression		29.977	44.5463	28.0068	0.571448	-0.0980797		Ubiquitin ligase SCF complex subunit Cullin	Ubiquitin ligase SCF complex subunit Cullin. Acclimation to changing CO2 concentrations and light intensities was studied by Yamano et al. 2008 [PMID: 18322145].	Cullin, Cullin_Nedd8, DUF3658, DUF445	PTHR11932:SF21,PTHR11932	AT4G02570.1	ATCUL1,AXR6,CUL1	cullin 1
Cre17.g737250.t1.2	miR_t70	TGCGCAGCTGCTCCTCCTTCT	Translational Repression		10.2387	8.57461	10.5562	-0.255886	0.0440676		Elongation factor EF-Tu-like protein	Like elongation factor 2 (EF-2), EF-Tu; also similar to U5 snRNP-specific protein, 116 kDa	EFG_C, EFG_IV, GBP, GTP_EFTU, GTP_EFTU_D2, Miro, SRPRB	PTHR23115:SF5,PTHR23115	AT1G06220.1	CLO,GFA1,MEE5	Ribosomal protein S5/Elongation factor G/III/V family protein
Cre17.g747847.t1.1	miR_t70	TGCGCAGCTGCTCCTCCTTCT	Translational Repression		11.0375	3.34497	13.7589	-1.72235	0.317952		--	--	--	--	AT5G28646.1	WVD2	TPX2 (targeting protein for Xklp2) protein family
Cre32.g758797.t1.1	miR_t70	TGCGCAGCTGCTCCTCCTTCT	Translational Repression		0.00360148	0.00690333	0.00798205	0.938703	1.14817		--	--	--	PTHR23274	AT3G01460.1	ATMBD9,MBD9	methyl-CPG-binding domain 9
Cre45.g760847.t1.1	miR_t70	TGCGCAGCTGCTCCTCCTTCT	Translational Repression		0.0320905	0.0307556	0.0118538	-0.0612969	-1.43679		--	--	--	PTHR23274	AT5G28780.1	--	PIF1 helicase
Cre01.g007000.t1.2	miR_t75	TGCGGGCTGGACTCGGACAGC	Translational Repression		3.6374	4.24468	4.39548	0.222748	0.273112		--	--	AAA_10, ABC2_membrane, ABC2_membrane_3, ABC_tran, DUF258, SMC_N	PTHR19241	AT2G29940.1	ATPDR3,PDR3	pleiotropic drug resistance 3
Cre01.g019051.t1.1	miR_t75	TGCGGGCTGGACTCGGACAGC	Translational Repression		0.252378	0.356454	0.294395	0.498131	0.222169		--	--	--	--	--	--	--
Cre01.g030000.t1.1	miR_t75	TGCGGGCTGGACTCGGACAGC	Translational Repression		1.02466	0.497745	0.948834	-1.04167	-0.110918		--	--	--	--	--	--	--
Cre01.g045450.t1.2	miR_t75	TGCGGGCTGGACTCGGACAGC	Translational Repression		3.66953	6.31197	5.36272	0.782494	0.54737		--	--	--	--	--	--	--
Cre01.g053850.t1.2	miR_t75	TGCGGGCTGGACTCGGACAGC	Translational Repression		0.798609	1.06376	1.49248	0.413612	0.90215		--	--	CDC45, HPC2, Nucleoplasmin, WD40	PTHR22847:SF99,PTHR22847	AT5G52250.1	--	Transducin/WD40 repeat-like superfamily protein
Cre02.g091050.t1.2	miR_t75	TGCGGGCTGGACTCGGACAGC	Translational Repression		95.7488	44.8286	96.5902	-1.09483	0.012623		Delta-aminolevulinic acid dehydratase	Delta-aminolevulinic acid dehydratase, chloroplast precursor (porphobilinogen synthase) (ALADH) (HEM2) [PMID: 7894023; PMID: 12228605]; predicted chloroplast targeting sequence amino acids 1-70 by ChloroP. Previously annotated as ALAD and ALAD1	--	PTHR11458	AT1G69740.1	HEMB1	Aldolase superfamily protein
Cre03.g145447.t1.1	miR_t75	TGCGGGCTGGACTCGGACAGC	Translational Repression		0.588995	1.09206	0.445301	0.890723	-0.403474		--	--	BRF1, TTL	PTHR12241,PTHR12241:SF5	AT1G77550.1	--	tubulin-tyrosine ligases;tubulin-tyrosine ligases
Cre03.g158550.t1.2	miR_t75	TGCGGGCTGGACTCGGACAGC	Translational Repression		2.33213	1.76301	2.0513	-0.403604	-0.185112		--	--	Chromo, Helicase_C, Myb_DNA-binding, ResIII, SNF2_N	PTHR10799:SF182,PTHR10799	AT2G25170.1	CHD3,CHR6,GYM,PKL,SSL2	chromatin remodeling factor CHD3 (PICKLE)
Cre03.g191950.t1.2	miR_t75	TGCGGGCTGGACTCGGACAGC	Translational Repression		2.67503	3.01035	4.89599	0.170373	0.872045		--	--	BTV_NS2, DNA_pol3_alph_N, DUF1742, DUF2201, FLO_LFY, Nha1_C, Nop14, PPP4R2, PRC, RimM, TT_ORF2	--	AT5G46420.1	--	16S rRNA processing protein RimM family
Cre03.g205249.t1.1	miR_t75	TGCGGGCTGGACTCGGACAGC	Translational Repression		1.07257	0.812574	1.07538	-0.400503	0.003779		--	--	--	PTHR24115,PTHR24115:SF316	AT3G49650.1	--	P-loop containing nucleoside triphosphate hydrolases superfamily protein
Cre04.g212200.t2.1	miR_t75	TGCGGGCTGGACTCGGACAGC	Translational Repression		22.8954	32.0469	23.0102	0.485127	0.00721496		--	--	DUF2413, U79_P34	--	--	--	--
Cre04.g217950.t1.2	miR_t75	TGCGGGCTGGACTCGGACAGC	Translational Repression		1.96109	6.49286	1.95369	1.7272	-0.00545428		--	--	Pkinase, Pkinase_Tyr	PTHR24347	AT4G04720.1	CPK21	calcium-dependent protein kinase 21
Cre04.g217969.t1.1	miR_t75	TGCGGGCTGGACTCGGACAGC	Translational Repression		5.41413	8.16922	8.15349	0.593468	0.590687		--	--	--	--	--	--	--
Cre05.g232350.t1.1	miR_t75	TGCGGGCTGGACTCGGACAGC	Translational Repression		14.1526	20.7232	22.9186	0.550173	0.695451		--	--	DUF729	--	--	--	--
Cre06.g276050.t1.2	miR_t75	TGCGGGCTGGACTCGGACAGC	Translational Repression		1.61806	1.72306	1.59385	0.0907062	-0.0217561		--	--	ShK	PTHR11732:SF74,PTHR11732	AT2G21250.1	--	NAD(P)-linked oxidoreductase superfamily protein
Cre06.g278166.t1.1	miR_t75	TGCGGGCTGGACTCGGACAGC	Translational Repression		2.29624	1.03971	6.55186	-1.14309	1.51263		Predicted extracellular protein	Similar to pathogenesis-related protein 1, extracellular	CAP, RPAP2_Rtr1	PTHR10334	AT3G09590.1	--	CAP (Cysteine-rich secretory proteins, Antigen 5, and Pathogenesis-related 1 protein) superfamily protein
Cre06.g282700.t1.2	miR_t75	TGCGGGCTGGACTCGGACAGC	Translational Repression		2.54632	2.38974	2.48977	-0.0915643	-0.0324033		--	--	BACK, SGT1	PTHR24414:SF193,PTHR24414	--	--	--
Cre06.g302150.t1.1	miR_t75	TGCGGGCTGGACTCGGACAGC	Translational Repression		1.77399	2.32191	1.77026	0.388314	-0.0030369		--	--	--	--	--	--	--
Cre07.g319150.t1.2	miR_t75	TGCGGGCTGGACTCGGACAGC	Translational Repression		0.776085	1.74723	0.876255	1.17078	0.175136		--	--	DSPc	PTHR10367	AT3G09100.1	--	mRNA capping enzyme family protein
Cre07.g334150.t1.1	miR_t75	TGCGGGCTGGACTCGGACAGC	Translational Repression		9.56826	8.46839	5.35491	-0.17617	-0.837396		--	--	TNFR_c6	--	--	--	--
Cre07.g346672.t1.1	miR_t75	TGCGGGCTGGACTCGGACAGC	Translational Repression		0.57905	0.627745	0.799472	0.11649	0.465359		--	--	BLOC1_2, GATase, LRR_4, Peptidase_C26	PTHR23125	--	--	--
Cre08.g377950.t1.2	miR_t75	TGCGGGCTGGACTCGGACAGC	Translational Repression		1.33584	14.801	2.25051	3.46987	0.752497		--	--	DUF179	--	AT3G29240.1	--	Protein of unknown function (DUF179)
Cre08.g384700.t1.1	miR_t75	TGCGGGCTGGACTCGGACAGC	Translational Repression		4.63919	6.61327	6.28581	0.511491	0.438226		--	--	Cons_hypoth95, Methyltransf_11, Methyltransf_12, Methyltransf_18, Methyltransf_9, MTS, Nucleoplasmin, PrmA, RNA_pol_3_Rpc31, Ubie_methyltran, UPF0020	PTHR23290	AT4G28830.1	--	S-adenosyl-L-methionine-dependent methyltransferases superfamily protein
Cre08.g385550.t1.1	miR_t75	TGCGGGCTGGACTCGGACAGC	Translational Repression		0.553945	0.207383	0.191831	-1.41744	-1.5299		--	--	--	--	--	--	--
Cre09.g389726.t1.1	miR_t75	TGCGGGCTGGACTCGGACAGC	Translational Repression		17.127	19.8698	9.82462	0.214304	-0.801796		--	--	--	--	--	--	--
Cre09.g390200.t1.1	miR_t75	TGCGGGCTGGACTCGGACAGC	Translational Repression		0.0950743	0.0151866	0.0877981	-2.64626	-0.114865		--	--	Pyrophosphatase	PTHR10286,PTHR10286:SF0	AT5G09650.1	AtPPa6,PPa6	pyrophosphorylase 6
Cre09.g393691.t1.1	miR_t75	TGCGGGCTGGACTCGGACAGC	Translational Repression		6.36191	10.492	6.86598	0.721759	0.110005		Diacylglycerol/ceramide/sphingosine kinase	Diacylglycerol/ceramide/sphingosine kinase. Homology to ceramide kinase [Mus musculus] and diacylglycerol kinase [Arabidopsis thaliana]	DAGK_cat	PTHR12358,PTHR12358:SF6	AT5G51290.1	--	Diacylglycerol kinase family protein
Cre09.g394176.t1.1	miR_t75	TGCGGGCTGGACTCGGACAGC	Translational Repression		0.227083	0.896154	0.088816	1.98052	-1.35433		--	--	CHASE3	--	--	--	--
Cre09.g395251.t1.1	miR_t75	TGCGGGCTGGACTCGGACAGC	Translational Repression		0.829137	0.636886	0.385093	-0.380575	-1.1064		--	--	--	--	--	--	--
Cre10.g427850.t1.1	miR_t75	TGCGGGCTGGACTCGGACAGC	Translational Repression		2.62262	3.29972	3.16451	0.331332	0.270972		--	--	PAS, PAS_4	PTHR10919:SF179,PTHR10919	--	--	--
Cre10.g433000.t1.1	miR_t75	TGCGGGCTGGACTCGGACAGC	Translational Repression		8.18352	5.27381	8.67778	-0.633876	0.0846038		--	--	DALR_1, tRNA-synt_2e, tRNA_synt_2f	--	AT3G48110.1	EDD,EDD1	glycine-tRNA ligases
Cre12.g483800.t1.1	miR_t75	TGCGGGCTGGACTCGGACAGC	Translational Repression		2.19141	3.42194	2.38125	0.642953	0.119859		--	--	DUF972	--	--	--	--
Cre12.g523850.t1.2	miR_t75	TGCGGGCTGGACTCGGACAGC	Translational Repression		90.7677	114.23	101.941	0.331696	0.167486		Ubiquinol:cytochrome c oxidoreductase 50 kDa core 1 subunit	Core I subunit of mitochondrial Complex III (ubiquinol:cytochrome c oxidoreductase) [PMID: 12746537]; putative mitochondrial processing peptidase, beta subunit (MPPB), identified in proteomic survey of mitochondrial membranes [PMID: 15710684]	Peptidase_M16, Peptidase_M16_C	PTHR11851:SF58,PTHR11851	AT3G02090.1	MPPBETA	Insulinase (Peptidase family M16) protein
Cre12.g543800.t2.1	miR_t75	TGCGGGCTGGACTCGGACAGC	Translational Repression		0	0	0.0456398	NaN	NaN		--	--	DUF3446	--	--	--	--
Cre12.g550150.t1.1	miR_t75	TGCGGGCTGGACTCGGACAGC	Translational Repression		0.160879	0.244572	0.172132	0.604284	0.0975428		--	--	--	--	--	--	--
Cre13.g578050.t1.1	miR_t75	TGCGGGCTGGACTCGGACAGC	Translational Repression		0.233589	0.286059	0.330758	0.29234	0.501806		--	--	--	--	--	--	--
Cre16.g669000.t1.1	miR_t75	TGCGGGCTGGACTCGGACAGC	Translational Repression		5.64369	8.34063	5.16613	0.563517	-0.127555		--	--	--	--	--	--	--
Cre16.g675150.t1.1	miR_t75	TGCGGGCTGGACTCGGACAGC	Translational Repression		4.71005	6.55033	2.87342	0.475824	-0.712972		--	--	Kdo, Pkinase, Pkinase_Tyr	PTHR23257:SF300,PTHR23257	AT3G63260.1	ATMRK1	Protein kinase superfamily protein
Cre17.g739250.t1.1	miR_t75	TGCGGGCTGGACTCGGACAGC	Translational Repression		6.57094	7.78665	6.05545	0.244904	-0.117864		--	--	GAF, Pkinase, Pkinase_Tyr	PTHR23257	AT1G16270.1	--	Protein kinase superfamily protein with octicosapeptide/Phox/Bem1p domain
Cre26.g756897.t1.1	miR_t75	TGCGGGCTGGACTCGGACAGC	Translational Repression		4.43509	4.88708	3.19076	0.140009	-0.475064		--	--	--	--	AT1G78420.1	--	RING/U-box superfamily protein
Cre01.g024650.t1.1	miR_t83	TGGAAAGCCAGGAGACCGTAG	Translational Repression		4.86225	6.86366	4.41681	0.497356	-0.138618		C-type lectin	C-type lectin, contains C-type lectin domain responsible for carbohydrate binding activity (PMID: 16336259)	Lectin_C, PAN_1, PAN_2, Pkinase, Pkinase_Tyr, WSC	PTHR11612,PTHR11612:SF57	AT1G18160.1	--	Protein kinase superfamily protein
Cre03.g146547.t1.1	miR_t83	TGGAAAGCCAGGAGACCGTAG	Translational Repression		3.04342	8.2877	13.004	1.44528	2.09519		--	--	--	--	--	--	--
Cre03.g157550.t1.2	miR_t83	TGGAAAGCCAGGAGACCGTAG	Translational Repression		--	--	--	NaN	NaN		--	--	--	--	--	--	--
Cre03.g164450.t1.1	miR_t83	TGGAAAGCCAGGAGACCGTAG	Translational Repression		1.06727	2.03107	1.05822	0.928312	-0.0122958		--	--	F-box, F-box-like	--	--	--	--
Cre05.g237200.t2.1	miR_t83	TGGAAAGCCAGGAGACCGTAG	Translational Repression		7.1461	10.8174	8.57953	0.598131	0.263744		Dynamin-related GTPase	Hypothetical Conserved Protein. Similar to DRP4 (MX-like) class of Dynamin-like GTPases. Previously annotated as DRP4C	Cenp-B_dimeris, DUF572, Dynamin_M, Dynamin_N, GED, HPC2, Myc_N, Nucleoplasmin, Rtt106	PTHR11566:SF21,PTHR11566	AT1G60500.1	DRP4C	Dynamin related protein 4C
Cre06.g265450.t1.2	miR_t83	TGGAAAGCCAGGAGACCGTAG	Translational Repression		0.217613	0.0695202	0.0535889	-1.64626	-2.02176		Histone H4	Replication-linked Histone H4	Bromo_TP, CBFD_NFYB_HMF, Histone, TAF, TFIID-31kDa	PTHR10484	AT2G28740.1	HIS4	histone H4
Cre07.g323000.t1.2	miR_t83	TGGAAAGCCAGGAGACCGTAG	Translational Repression		5.82464	6.76248	6.31998	0.215384	0.117753		Transcription factor E2F/dimerisation partner	Transcription factor E2F/dimerisation partner, DP1. Positive regulator that controls commitment and S/M size checkpoints. Mutations at this locus suppress the small-cell phenotype of mutants in the MAT3 gene encoding a retinoblastoma-like protein [Fang e	DP, E2F_TDP	PTHR12548:SF12,PTHR12548	AT5G03415.1	ATDPB,DPB	Transcription factor DP
Cre13.g566300.t1.2	miR_t83	TGGAAAGCCAGGAGACCGTAG	Translational Repression		2.50329	2.09927	2.88964	-0.253942	0.207063		--	--	Cons_hypoth95	--	AT3G28460.1	--	methyltransferases
Cre13.g567075.t1.1	miR_t83	TGGAAAGCCAGGAGACCGTAG	Translational Repression		1.15473	1.07652	0.587467	-0.10119	-0.974979		--	--	--	--	--	--	--
Cre16.g681354.t1.1	miR_t83	TGGAAAGCCAGGAGACCGTAG	Translational Repression		21.8343	31.277	17.6789	0.518508	-0.304565		--	--	--	--	AT3G53410.1	--	RING/U-box superfamily protein
Cre16.g681466.t1.1	miR_t83	TGGAAAGCCAGGAGACCGTAG	Translational Repression		2.43255	2.58635	1.64267	0.0884503	-0.566429		--	--	--	--	--	--	--
Cre21.g752697.t1.1	miR_t83	TGGAAAGCCAGGAGACCGTAG	Translational Repression		0.0597008	0.0704214	0.0712472	0.238263	0.255084		--	--	RVT_1, SPX, Tryp_alpha_amyl, zf-CCHC	PTHR10178,PTHR10178:SF42	--	--	--
Cre02.g095128.t1.1	miR_t86	TGGAGACTGAACGAGAGGC	Translational Repression		1.66405	1.60647	2.35552	-0.0508045	0.501348		--	--	--	--	--	--	--
Cre03.g181576.t1.1	miR_t86	TGGAGACTGAACGAGAGGC	Translational Repression		0.867785	1.16223	1.67672	0.421485	0.95023		--	--	--	--	--	--	--
Cre03.g189800.t1.2	miR_t86	TGGAGACTGAACGAGAGGC	Translational Repression		75.2901	25.6988	77.9199	-1.55076	0.0495305		Peptidyl-prolyl cis-trans isomerase, cyclophilin-type	Peptidyl-prolyl cis-trans isomerase, chloroplast precursor (40 kDa thylakoid lumen rotamase); found in thylakoid proteome based on mass spectrometric identification of multiple peptides [PMID: 17078018]; based on homology and RR motif, probably located in	Pro_isomerase	PTHR11071:SF75,PTHR11071	AT3G01480.1	ATCYP38,CYP38	cyclophilin 38
Cre05.g239978.t1.2	miR_t86	TGGAGACTGAACGAGAGGC	Translational Repression		1.33774	3.64787	1.02359	1.44725	-0.386168		--	--	--	--	--	--	--
Cre14.g630895.t2.1	miR_t86	TGGAGACTGAACGAGAGGC	Translational Repression		3.22798	6.45143	1.85825	0.998988	-0.79669		--	--	--	PTHR13789,PTHR13789:SF42	AT1G24340.1	EMB2421,EMB260	FAD/NAD(P)-binding oxidoreductase family protein
Cre01.g012126.t2.1	miR_t102	TGGGGGCGTAGTCGGCTGGGC	Translational Repression		3.80955	3.07857	2.53546	-0.307358	-0.587375		--	--	DUF229, ERG2_Sigma1R, Metalloenzyme, Phosphodiest, Sulfatase	PTHR10342:SF2,PTHR10342	--	--	--
Cre02.g088050.t1.2	miR_t102	TGGGGGCGTAGTCGGCTGGGC	Translational Repression		1.06755	1.1397	1.33276	0.094354	0.320122		--	--	DUF1645, DUF1908, DUF515, RNase_P_p30	PTHR13031	AT5G59980.2	--	Polymerase/histidinol phosphatase-like
Cre02.g106550.t1.2	miR_t102	TGGGGGCGTAGTCGGCTGGGC	Translational Repression		6.25673	8.10915	9.5957	0.37414	0.616978		--	--	Drf_FH3, Fusion_gly, Methyltransf_14, SMN, TUDOR	PTHR12664	AT2G02570.1	--	nucleic acid binding;RNA binding
Cre03.g163200.t1.1	miR_t102	TGGGGGCGTAGTCGGCTGGGC	Translational Repression		0.787099	0.759987	1.28231	-0.0505705	0.704132		--	--	zf-NF-X1	PTHR12360	AT5G05660.1	ATNFXL2	sequence-specific DNA binding transcription factors;zinc ion binding;sequence-specific DNA binding transcription factors
Cre03.g176300.t1.1	miR_t102	TGGGGGCGTAGTCGGCTGGGC	Translational Repression		0.201979	0.435549	0.2574	1.10863	0.349803		--	--	--	PTHR11276	--	--	--
Cre03.g186450.t1.1	miR_t102	TGGGGGCGTAGTCGGCTGGGC	Translational Repression		2.16545	2.34374	1.83078	0.114145	-0.242207		Lysine N-methylase	Putative SET domain lysine N-methylase, possibly involved in histone modification. ChromoDB SDG3414	Rubis-subs-bind, SET	PTHR13271	AT1G24610.1	--	Rubisco methyltransferase family protein
Cre03.g196900.t1.2	miR_t102	TGGGGGCGTAGTCGGCTGGGC	Translational Repression		10.0009	16.2589	16.1776	0.701102	0.693872		--	--	Motile_Sperm	PTHR10809,PTHR10809:SF6	AT3G60600.1	(AT)VAP,VAP,VAP27,VAP27-1	vesicle associated protein
Cre03.g201327.t2.1	miR_t102	TGGGGGCGTAGTCGGCTGGGC	Translational Repression		1.91128	3.91999	2.56278	1.03631	0.423176		Aldo/keto reductase	Aldo/keto reductase; family includes a number of related monomeric NADPH-dependent oxidoreductases	--	PTHR11732:SF74,PTHR11732	AT2G21260.1	--	NAD(P)-linked oxidoreductase superfamily protein
Cre06.g257050.t1.1	miR_t102	TGGGGGCGTAGTCGGCTGGGC	Translational Repression		0.878669	1.02231	0.880164	0.21844	0.00245208		Granule bound starch synthase	Putative granule bound starch synthase; GBSS-like protein; catalyses the transfer of a glucosyl moiety of the ADP-glc to the non-reducing end of a pre-existing alpha 1-4 linked chain. This sequence matches strongly the GBSSI sequences from higher plant,	Glycos_transf_1, Glyco_transf_5	PTHR12526,PTHR12526:SF198	AT1G32900.1	--	UDP-Glycosyltransferase superfamily protein
Cre06.g301000.t1.2	miR_t102	TGGGGGCGTAGTCGGCTGGGC	Translational Repression		2.26338	5.96397	1.71749	1.3978	-0.398172		--	--	Pkinase, Pkinase_Tyr	PTHR23257:SF283,PTHR23257	AT1G73660.1	--	protein tyrosine kinase family protein
Cre09.g389356.t1.1	miR_t102	TGGGGGCGTAGTCGGCTGGGC	Translational Repression		4.17973	5.32045	1.81922	0.348138	-1.20009		--	--	Transp_cyt_pur	--	AT5G03555.1	--	permease, cytosine/purines, uracil, thiamine, allantoin family protein
Cre10.g446275.t1.1	miR_t102	TGGGGGCGTAGTCGGCTGGGC	Translational Repression		0.4811	0.421185	0.404979	-0.191881	-0.24849		--	--	--	--	--	--	--
Cre12.g484375.t1.1	miR_t102	TGGGGGCGTAGTCGGCTGGGC	Translational Repression		0	0.271845	0.0523872	NaN	NaN		--	--	--	--	--	--	--
Cre12.g484400.t1.1	miR_t102	TGGGGGCGTAGTCGGCTGGGC	Translational Repression		0.202699	1.26273	0.123543	2.63914	-0.714328		--	--	--	--	--	--	--
Cre13.g604000.t1.1	miR_t102	TGGGGGCGTAGTCGGCTGGGC	Translational Repression		4.2293	2.40781	5.12225	-0.812698	0.276357		--	--	--	--	--	--	--
Cre16.g669600.t1.1	miR_t102	TGGGGGCGTAGTCGGCTGGGC	Translational Repression		1.97771	1.07623	1.78301	-0.877851	-0.149512		--	--	SR-25	--	--	--	--
Cre01.g003800.t1.1	miR_t107	TGTGCCGGCCGACACTGCGG	Translational Repression		2.0171	0.507505	1.21222	-1.99079	-0.73463		--	--	Pkinase, Pkinase_Tyr	PTHR23257	AT3G06620.1	--	PAS domain-containing protein tyrosine kinase family protein
Cre01.g010150.t1.2	miR_t107	TGTGCCGGCCGACACTGCGG	Translational Repression		0.715136	0.887634	0.630092	0.311747	-0.182656		--	--	FeoB_N, KTI12, MMR_HSR1	PTHR11089:SF31,PTHR11089	AT2G41670.1	--	P-loop containing nucleoside triphosphate hydrolases superfamily protein
Cre01.g019150.t1.2	miR_t107	TGTGCCGGCCGACACTGCGG	Translational Repression		1.58747	1.82371	2.20189	0.200144	0.472007		Gamma tubulin interacting protein	Putative gamma-tubulin ring complex protein 4	DUF2360, Spc97_Spc98	PTHR19302,PTHR19302:SF10	AT3G53760.1	ATGCP4,GCP4	GAMMA-TUBULIN COMPLEX PROTEIN 4
Cre01.g022800.t1.1	miR_t107	TGTGCCGGCCGACACTGCGG	Translational Repression		1.21544	1.44823	1.18916	0.252812	-0.0315371		Similar to Flagellar Associated Protein FAP159	Similar to Flagellar Associated Protein FAP159 with leucine-rich repeats that is found in the flagellar proteome [PMID: 15998802]; overlaps FAP159 gene model from v3	--	--	--	--	--
Cre01.g023650.t1.1	miR_t107	TGTGCCGGCCGACACTGCGG	Translational Repression		0.385819	2.92482	0.311901	2.92235	-0.306835		--	--	DUF3682	PTHR11785,PTHR11785:SF13	AT2G01170.1	BAT1	bidirectional amino acid transporter 1
Cre01.g029400.t1.2	miR_t107	TGTGCCGGCCGACACTGCGG	Translational Repression		0.631004	0.991451	0.93122	0.651891	0.561471		--	--	Ion_trans, PKD_channel	--	--	--	--
Cre01.g045640.t1.2	miR_t107	TGTGCCGGCCGACACTGCGG	Translational Repression		2.45164	2.88944	3.37766	0.237044	0.462277		--	--	Hepsin-SRCR, Peptidase_M57, PfkB, Pkinase, Pkinase_Tyr, Trypsin	PTHR10584:SF21,PTHR10584	AT4G28706.4	--	pfkB-like carbohydrate kinase family protein
Cre01.g050700.t2.1	miR_t107	TGTGCCGGCCGACACTGCGG	Translational Repression		0.644998	0.264929	0.568893	-1.28369	-0.181139		--	--	--	--	--	--	--
Cre01.g051174.t1.1	miR_t107	TGTGCCGGCCGACACTGCGG	Translational Repression		1.08782	1.13322	0.969623	0.0589974	-0.16594		--	--	bZIP_1, bZIP_2, Calcipressin	--	--	--	--
Cre02.g074300.t1.1	miR_t107	TGTGCCGGCCGACACTGCGG	Translational Repression		1.7873	1.63127	1.77228	-0.131787	-0.0121767		--	--	Npa1	--	AT4G27010.2	--	--
Cre02.g079500.t1.1	miR_t107	TGTGCCGGCCGACACTGCGG	Translational Repression		0.112355	0.101347	0.117184	-0.14876	0.0607061		--	--	--	PTHR24420	--	--	--
Cre02.g098750.t1.1	miR_t107	TGTGCCGGCCGACACTGCGG	Translational Repression		2.62257	3.94198	1.63172	0.58794	-0.684588		--	--	cNMP_binding, Ion_trans	PTHR10217:SF393,PTHR10217	AT3G02850.1	SKOR	STELAR K+ outward rectifier
Cre02.g117100.t1.2	miR_t107	TGTGCCGGCCGACACTGCGG	Translational Repression		0	0.00925206	0.0213956	NaN	NaN		--	--	Suf	--	--	--	--
Cre02.g147700.t1.2	miR_t107	TGTGCCGGCCGACACTGCGG	Translational Repression		3.51642	6.14936	3.79	0.806329	0.108091		--	--	--	PTHR11271,PTHR11271:SF13	--	--	--
Cre03.g145627.t1.1	miR_t107	TGTGCCGGCCGACACTGCGG	Translational Repression		0.0576091	0.0828191	0.0638402	0.523666	0.148169		--	--	--	--	--	--	--
Cre03.g148201.t1.1	miR_t107	TGTGCCGGCCGACACTGCGG	Translational Repression		0.392737	0.857356	0.322383	1.12633	-0.28479		--	--	--	--	--	--	--
Cre03.g160250.t1.1	miR_t107	TGTGCCGGCCGACACTGCGG	Translational Repression		0.464811	0.3077	0.366401	-0.595121	-0.343219		--	--	--	--	--	--	--
Cre03.g192900.t1.1	miR_t107	TGTGCCGGCCGACACTGCGG	Translational Repression		0.797606	1.17422	0.68341	0.557959	-0.222925		--	--	FAST_1, RAP	PTHR11584:SF165,PTHR11584	--	--	--
Cre03.g198800.t1.2	miR_t107	TGTGCCGGCCGACACTGCGG	Translational Repression		29.7464	28.2262	12.5584	-0.0756782	-1.24407		--	--	--	PTHR25040:SF29,PTHR25040	AT5G61620.1	--	myb-like transcription factor family protein
Cre03.g200800.t1.1	miR_t107	TGTGCCGGCCGACACTGCGG	Translational Repression		8.00548	14.0729	3.74489	0.813858	-1.09606		--	--	Guanylate_cyc	PTHR11920:SF118,PTHR11920	--	--	--
Cre03.g205700.t2.1	miR_t107	TGTGCCGGCCGACACTGCGG	Translational Repression		0.902489	1.07534	1.10822	0.252812	0.296268		--	--	--	PTHR12948:SF1,PTHR12948	--	--	--
Cre03.g205701.t2.1	miR_t107	TGTGCCGGCCGACACTGCGG	Translational Repression		1.53708	2.10527	1.78596	0.453815	0.216506		--	--	TFIIA	PTHR12948:SF1,PTHR12948	--	--	--
Cre03.g210625.t1.1	miR_t107	TGTGCCGGCCGACACTGCGG	Translational Repression		2.01545	2.34161	2.34585	0.216395	0.219009		--	--	DEAD, Helicase_C, SNF2_N, U-box, zf-Apc11, zf-C3HC4, zf-Nse, zf-rbx1	PTHR10799,PTHR10799:SF165	AT5G22750.1	RAD5	DNA/RNA helicase protein
Cre04.g223400.t1.2	miR_t107	TGTGCCGGCCGACACTGCGG	Translational Repression		1.94765	3.67105	2.52831	0.914456	0.376438		--	--	--	--	--	--	--
Cre05.g241400.t1.1	miR_t107	TGTGCCGGCCGACACTGCGG	Translational Repression		5.20616	3.14752	3.96152	-0.726004	-0.394164		--	--	FAD_binding_6, FAD_binding_8, Ferric_reduct, NAD_binding_6, Syndecan	PTHR11972	AT5G50160.1	ATFRO8,FRO8	ferric reduction oxidase 8
Cre05.g241637.t1.1	miR_t107	TGTGCCGGCCGACACTGCGG	Translational Repression		17.4786	20.3286	16.6918	0.217921	-0.0664511		Intraflagellar transport protein 46	Conserved uncharacterized protein; found in the flagellar proteome [PMID: 15998802] and flagellar basal body proteome [PMID: 15137946]; upregulated by deflagellation. Previously annotated as FAP32. Interacts with the ODA15 gene product; Ahmed et al. 200	IFT46_B_C	PTHR13376	--	--	--
Cre05.g243700.t1.1	miR_t107	TGTGCCGGCCGACACTGCGG	Translational Repression		0.699548	1.40185	1.41535	1.00283	1.01666		--	--	--	--	--	--	--
Cre06.g249800.t1.2	miR_t107	TGTGCCGGCCGACACTGCGG	Translational Repression		8.73155	23.5457	16.5724	1.43115	0.924469		--	--	PAP2, Phlebovirus_G1	PTHR21290:SF1,PTHR21290	AT3G54020.1	AtIPCS1	Arabidopsis Inositol phosphorylceramide synthase 1
Cre06.g258950.t1.1	miR_t107	TGTGCCGGCCGACACTGCGG	Translational Repression		3.45053	4.61602	2.57572	0.41983	-0.421843		--	--	--	--	--	--	--
Cre06.g259500.t1.1	miR_t107	TGTGCCGGCCGACACTGCGG	Translational Repression		5.84946	2.53907	1.97531	-1.204	-1.56623		Adenylate/guanylate cyclase	Probable domain of larger protein similar to guanylate cyclase 1 (GCYB2) from Homo sapiens. Rhodopsin-like	--	PTHR11920	--	--	--
Cre06.g261750.t1.2	miR_t107	TGTGCCGGCCGACACTGCGG	Translational Repression		7.65491	6.3588	10.7972	-0.267631	0.4962		--	--	--	--	AT2G45870.1	--	Bestrophin-like protein
Cre06.g271950.t1.2	miR_t107	TGTGCCGGCCGACACTGCGG	Translational Repression		0.431598	0.878199	0.676951	1.02486	0.649363		--	--	--	PTHR10013	AT3G27530.1	GC6,MAG4	golgin candidate 6
Cre06.g278110.t1.1	miR_t107	TGTGCCGGCCGACACTGCGG	Translational Repression		0.160254	0.211845	0.0918556	0.40265	-0.802921		--	--	Guanylate_cyc	PTHR11017	--	--	--
Cre06.g278131.t1.1	miR_t107	TGTGCCGGCCGACACTGCGG	Translational Repression		2.80006	4.44047	2.85737	0.665252	0.0292278		--	--	INCENP_ARK-bind	PTHR24006,PTHR24006:SF262	AT5G06600.3	UBP12	ubiquitin-specific protease 12
Cre06.g281150.t1.2	miR_t107	TGTGCCGGCCGACACTGCGG	Translational Repression		4.86506	6.21148	7.89841	0.352479	0.699104		--	--	--	--	--	--	--
Cre06.g286050.t1.2	miR_t107	TGTGCCGGCCGACACTGCGG	Translational Repression		1.14675	1.54796	1.55717	0.432812	0.441365		--	--	Mito_carr	PTHR24089:SF83,PTHR24089	AT4G26180.1	--	Mitochondrial substrate carrier family protein
Cre06.g291250.t1.1	miR_t107	TGTGCCGGCCGACACTGCGG	Translational Repression		1.66679	5.02903	2.73641	1.59321	0.71521		--	--	BSD, SGT1	--	AT1G26300.1	--	BSD domain-containing protein
Cre06.g311550.t1.1	miR_t107	TGTGCCGGCCGACACTGCGG	Translational Repression		4.49234	3.75526	3.20559	-0.258552	-0.486876		--	--	BSP_II	--	--	--	--
Cre07.g314866.t1.1	miR_t107	TGTGCCGGCCGACACTGCGG	Translational Repression		0.592804	0.564028	0.542676	-0.0717892	-0.127466		--	--	Cellulase-like	--	AT4G28320.1	--	Glycosyl hydrolase superfamily protein
Cre07.g324350.t1.1	miR_t107	TGTGCCGGCCGACACTGCGG	Translational Repression		1.72325	2.86595	2.21855	0.733883	0.364487		--	--	--	--	--	--	--
Cre07.g346650.t1.1	miR_t107	TGTGCCGGCCGACACTGCGG	Translational Repression		13.8423	14.4029	12.3762	0.0572813	-0.161516		--	--	--	PTHR11922:SF11,PTHR11922	AT2G23960.1	--	Class I glutamine amidotransferase-like superfamily protein
Cre08.g368950.t1.2	miR_t107	TGTGCCGGCCGACACTGCGG	Translational Repression		135.142	245.034	127.336	0.8585	-0.0858426		3-dehydroquinate synthase	Putative 3-dehydroquinate synthase; catalyzes conversion of 3-deoxy-arabino-heptulosonate-7-phosphate to dehydroquinate in the chorismate biosynthesis pathway. Catalyzes the second step of the shikimate pathway (PMID: 12242393; PMID: 16963634). Predicted	DHQ_synthase, Fe-ADH	PTHR21090	AT5G66120.2	--	3-dehydroquinate synthase, putative
Cre08.g379800.t1.2	miR_t107	TGTGCCGGCCGACACTGCGG	Translational Repression		2.05293	0.609153	1.45011	-1.75281	-0.501521		--	--	A2M, A2M_N_2, Big_1, EGF, EGF_2, FRQ, hEGF, Laminin_EGF	PTHR13062:SF1,PTHR13062	--	--	--
Cre08.g381000.t1.2	miR_t107	TGTGCCGGCCGACACTGCGG	Translational Repression		2.59434	5.62279	3.26818	1.11592	0.33312		--	--	--	--	--	--	--
Cre09.g389763.t1.1	miR_t107	TGTGCCGGCCGACACTGCGG	Translational Repression		7.89371	8.08064	7.40695	0.0337653	-0.0918244		--	--	DSHCT, DUF3439, RAP1	--	AT5G25265.1	--	--
Cre09.g391875.t1.1	miR_t107	TGTGCCGGCCGACACTGCGG	Translational Repression		2.67171	3.14423	2.38016	0.234945	-0.166704		--	--	--	PTHR22847,PTHR22847:SF188	AT5G56190.2	--	Transducin/WD40 repeat-like superfamily protein
Cre09.g396102.t1.1	miR_t107	TGTGCCGGCCGACACTGCGG	Translational Repression		1.10191	1.74584	2.45182	0.663912	1.15384		--	--	Pkinase, Pkinase_Tyr	PTHR22967	AT5G08160.1	ATPK3,PK3	serine/threonine protein kinase 3
Cre09.g406600.t1.1	miR_t107	TGTGCCGGCCGACACTGCGG	Translational Repression		26.1854	23.7182	35.4805	-0.142769	0.438261		--	--	Fascin	--	--	--	--
Cre10.g422250.t1.1	miR_t107	TGTGCCGGCCGACACTGCGG	Translational Repression		0.647346	1.11559	0.609591	0.785194	-0.0866948		--	--	--	--	--	--	--
Cre10.g423800.t1.1	miR_t107	TGTGCCGGCCGACACTGCGG	Translational Repression		1.13546	1.38628	1.27431	0.287939	0.166431		--	--	Ku, Ku_N, Ku_PK_bind	PTHR12604	AT1G48050.1	ATKU80,KU80	Ku80 family protein
Cre10.g451150.t1.1	miR_t107	TGTGCCGGCCGACACTGCGG	Translational Repression		3.25854	4.05697	2.8601	0.316177	-0.188157		--	--	--	--	--	--	--
Cre10.g455190.t1.1	miR_t107	TGTGCCGGCCGACACTGCGG	Translational Repression		1.73134	2.28702	1.20544	0.401582	-0.52233		--	--	--	--	--	--	--
Cre12.g486350.t1.1	miR_t107	TGTGCCGGCCGACACTGCGG	Translational Repression		3.05132	4.69981	2.14631	0.62317	-0.507575		Serine/threonine protein kinase	Serine/Threonine protein kinase. Previously annotated as STPK3	cNMP_binding, Pkinase, Pkinase_Tyr	PTHR24347,PTHR24347:SF40	AT5G60550.1	ATSNAK1,GRIK2	geminivirus rep interacting kinase 2
Cre12.g507051.t1.1	miR_t107	TGTGCCGGCCGACACTGCGG	Translational Repression		0.046511	0.256313	0.0708698	2.46227	0.607601		--	--	Glyco_hydro_32C, Glyco_hydro_32N	--	AT1G12240.1	ATBETAFRUCT4,VAC-INV	Glycosyl hydrolases family 32 protein
Cre12.g520250.t1.2	miR_t107	TGTGCCGGCCGACACTGCGG	Translational Repression		3.61526	4.54765	6.71055	0.331021	0.89233		--	--	CO_dh, Paf1	PTHR23188,PTHR23188:SF11	AT1G79730.1	ELF7	hydroxyproline-rich glycoprotein family protein
Cre12.g535400.t1.1	miR_t107	TGTGCCGGCCGACACTGCGG	Translational Repression		56.7533	87.9347	32.3181	0.631727	-0.812362		--	--	CAP_N, DUF729, DUF755, LRR_1, LRR_4, PAT1	--	--	--	--
Cre13.g568200.t1.1	miR_t107	TGTGCCGGCCGACACTGCGG	Translational Repression		3.48699	3.46273	3.16581	-0.0100715	-0.139408		--	--	Nucleotid_trans	PTHR10994:SF5,PTHR10994	AT2G35610.1	XEG113	xyloglucanase 113
Cre13.g574750.t2.1	miR_t107	TGTGCCGGCCGACACTGCGG	Translational Repression		1.21241	1.41246	1.424	0.220335	0.23207		--	--	Lir1, OmpH	--	--	--	--
Cre14.g616050.t1.1	miR_t107	TGTGCCGGCCGACACTGCGG	Translational Repression		0.0287406	6.69344	0.0509587	7.86352	0.826241		--	--	--	--	AT5G05710.1	--	Pleckstrin homology (PH) domain superfamily protein
Cre14.g631550.t1.1	miR_t107	TGTGCCGGCCGACACTGCGG	Translational Repression		1.67269	2.72751	1.32584	0.705416	-0.335256		--	--	--	PTHR23130,PTHR23130:SF18	AT4G17280.1	--	Auxin-responsive family protein
Cre16.g656950.t2.1	miR_t107	TGTGCCGGCCGACACTGCGG	Translational Repression		1.9376	2.23938	1.2185	0.208827	-0.66917		--	--	Cenp-F_leu_zip	--	--	--	--
Cre16.g658900.t1.1	miR_t107	TGTGCCGGCCGACACTGCGG	Translational Repression		2.90351	4.01273	2.88585	0.466785	-0.00880044		Transient receptor potential ion channel protein	Transient potential receptor channel;putative cation (not K+) channel	Ion_trans, MIG-14_Wnt-bd, PKD_channel	--	--	--	--
Cre16.g660390.t2.1	miR_t107	TGTGCCGGCCGACACTGCGG	Translational Repression		1.37844	1.99054	1.10969	0.530121	-0.312881		--	--	RCC1	PTHR15723	AT5G48330.1	--	Regulator of chromosome condensation (RCC1) family protein
Cre16.g671700.t1.1	miR_t107	TGTGCCGGCCGACACTGCGG	Translational Repression		2.27873	2.94509	2.24532	0.370082	-0.021312		--	--	Guanylate_cyc	PTHR11920:SF112,PTHR11920	--	--	--
Cre16.g672850.t1.1	miR_t107	TGTGCCGGCCGACACTGCGG	Translational Repression		2.88004	5.26436	3.80024	0.870172	0.400005		--	--	Cytochrom_B561, DOMON, DUF2919, Ni_hydr_CYTB	PTHR23130:SF19,PTHR23130	AT3G07570.1	--	Cytochrome b561/ferric reductase transmembrane with DOMON related domain
Cre16.g676421.t1.1	miR_t107	TGTGCCGGCCGACACTGCGG	Translational Repression		30.0237	32.52	14.3081	0.115225	-1.06927		--	--	CCT, Response_reg	PTHR26402:SF51,PTHR26402	AT5G61380.1	APRR1,AtTOC1,PRR1,TOC1	CCT motif -containing response regulator protein
Cre16.g678437.t1.1	miR_t107	TGTGCCGGCCGACACTGCGG	Translational Repression		1.23166	1.76541	1.66684	0.519404	0.436514		Cytochrome P450, CYP97 superfamily; carotenoid hydroxylase	Cytochrome P450, CYP97 superfamily. CYP97A3 of Arabidopsis is a carotenoid beta-ring hydroxylase [PMID: 16492736]. CYP97C1 of Arabidopsis (LUT1) is a carotenoid epsilon-ring hydroxylase [PMID: 14709673]. Previously annotated as CYP97A6, and listed as CHY	--	PTHR24301,PTHR24301:SF127	AT1G31800.1	CYP97A3,LUT5	cytochrome P450, family 97, subfamily A, polypeptide 3
Cre16.g686350.t1.1	miR_t107	TGTGCCGGCCGACACTGCGG	Translational Repression		0.75922	0.977764	1.43291	0.364968	0.916353		--	--	WHEP-TRS	--	--	--	--
Cre16.g686501.t1.1	miR_t107	TGTGCCGGCCGACACTGCGG	Translational Repression		0.740003	0.769034	0.805223	0.0555168	0.121858		--	--	--	PTHR22731	AT4G34310.1	--	alpha/beta-Hydrolases superfamily protein
Cre16.g690095.t1.1	miR_t107	TGTGCCGGCCGACACTGCGG	Translational Repression		1.43489	2.42805	1.35852	0.758864	-0.0789		--	--	EGF_2, REJ	--	AT3G57630.1	--	exostosin family protein
Cre17.g727300.t1.2	miR_t107	TGTGCCGGCCGACACTGCGG	Translational Repression		33.3832	40.326	14.2214	0.272589	-1.23106		--	--	Oxidored_FMN	PTHR22893:SF16,PTHR22893	AT1G76680.1	ATOPR1,OPR1	12-oxophytodienoate reductase 1
Cre17.g731581.t1.1	miR_t107	TGTGCCGGCCGACACTGCGG	Translational Repression		2.10256	5.49572	2.70654	1.38616	0.364302		--	--	--	--	--	--	--
Cre17.g731675.t2.1	miR_t107	TGTGCCGGCCGACACTGCGG	Translational Repression		0.325135	0.32994	0.466274	0.0211653	0.520138		--	--	--	--	--	--	--
Cre17.g740350.t1.1	miR_t107	TGTGCCGGCCGACACTGCGG	Translational Repression		0.54071	0.801687	0.537738	0.568184	-0.00795029		--	--	--	--	--	--	--
Cre01.g043400.t1.2	miR_t116	TTCGTGAGCACCTTGTTGAGC	Translational Repression		2.38142	4.03656	2.72623	0.761307	0.19509		--	--	Myosin_tail_1, Seryl_tRNA_N	--	AT5G59210.1	--	myosin heavy chain-related
Cre02.g106950.t1.1	miR_t116	TTCGTGAGCACCTTGTTGAGC	Translational Repression		7.14072	8.0895	8.24919	0.179981	0.208183		--	--	Flg_hook, Glycos_transf_2	--	--	--	--
Cre02.g116100.t1.1	miR_t116	TTCGTGAGCACCTTGTTGAGC	Translational Repression		0.353953	0.470871	0.310278	0.411773	-0.19		--	--	--	--	--	--	--
Cre05.g245150.t1.1	miR_t116	TTCGTGAGCACCTTGTTGAGC	Translational Repression		4.57856	3.9579	4.78954	-0.21016	0.0649934		--	--	--	PTHR16128	AT1G56000.1	--	FAD/NAD(P)-binding oxidoreductase family protein
Cre06.g257476.t1.1	miR_t116	TTCGTGAGCACCTTGTTGAGC	Translational Repression		0.0645327	0.0927724	0.107269	0.523666	0.733131		--	--	--	--	--	--	--
Cre06.g264800.t1.2	miR_t116	TTCGTGAGCACCTTGTTGAGC	Translational Repression		0.109247	0.209406	0	0.938703	NaN		Histone H2B	Replication-linked Histone H2B	4HB_MCP_2, CBFD_NFYB_HMF, DUF1764, EcoEI_R_C, Histone, RP-C, TFIID_20kDa	PTHR23428	AT3G45980.1	H2B,HTB9	Histone superfamily protein
Cre07.g349950.t1.1	miR_t116	TTCGTGAGCACCTTGTTGAGC	Translational Repression		1.36366	1.35428	1.82871	-0.00994998	0.423349		--	--	--	PTHR10221	AT1G04950.1	ATTAF6,TAF6,TAFII59	TATA BOX ASSOCIATED FACTOR II 59
Cre10.g419850.t1.2	miR_t116	TTCGTGAGCACCTTGTTGAGC	Translational Repression		0.710332	1.093	0.707725	0.62173	-0.00530557		--	--	--	--	--	--	--
Cre12.g509450.t2.1	miR_t116	TTCGTGAGCACCTTGTTGAGC	Translational Repression		2.6844	3.71048	2.2518	0.467005	-0.253519		--	--	--	--	--	--	--
Cre13.g574350.t1.2	miR_t116	TTCGTGAGCACCTTGTTGAGC	Translational Repression		2.5307	18.7309	1.89299	2.88781	-0.418872		--	--	CHASE, Choline_transpo, DUF1469, Kdo, Pkinase, Pkinase_Tyr	PTHR23257:SF343,PTHR23257	AT5G57610.1	--	Protein kinase superfamily protein with octicosapeptide/Phox/Bem1p domain
Cre13.g583100.t1.1	miR_t116	TTCGTGAGCACCTTGTTGAGC	Translational Repression		4.02554	2.74541	3.94165	-0.552164	-0.0303843		--	--	Glycos_transf_N, MIP-T3	PTHR23417:SF2,PTHR23417	AT5G03770.1	KDTA	KDO transferase A
Cre14.g611100.t2.1	miR_t116	TTCGTGAGCACCTTGTTGAGC	Translational Repression		2.78468	2.72636	2.76664	-0.0305346	-0.00937237		--	--	--	--	--	--	--
Cre14.g615850.t2.1	miR_t116	TTCGTGAGCACCTTGTTGAGC	Translational Repression		1.25266	1.45067	2.00993	0.211722	0.682147		--	--	efhand	PTHR10891	--	--	--
Cre16.g683550.t1.2	miR_t116	TTCGTGAGCACCTTGTTGAGC	Translational Repression		60.2938	28.3839	39.3294	-1.08694	-0.616402		--	--	--	PTHR19384,PTHR19384:SF49	AT4G24520.2	AR1,ATR1	P450 reductase 1
Cre17.g727250.t1.1	miR_t116	TTCGTGAGCACCTTGTTGAGC	Translational Repression		1.36989	1.39639	1.58826	0.0276369	0.213387		--	--	--	--	--	--	--
Cre17.g741050.t1.1	miR_t116	TTCGTGAGCACCTTGTTGAGC	Translational Repression		30.2778	33.2795	35.324	0.136373	0.222388		--	--	DUF502, PQQ_C	--	AT2G20120.1	COV1	Protein of unknown function (DUF502)
Cre01.g048850.t1.2	miR_t118	TTGACGTCGGCGATTTCAGT	Translational Repression		2.74761	6.69673	4.01468	1.28528	0.547108		--	--	SAND	--	AT3G61740.1	ATX3,SDG14	SET domain protein 14
Cre02.g081300.t1.1	miR_t118	TTGACGTCGGCGATTTCAGT	Translational Repression		7.98748	11.6256	9.16092	0.541491	0.197751		--	--	LIM_bind, NUDIX	PTHR12992	AT1G28960.2	ATNUDT15,ATNUDX15,NUDX15	nudix hydrolase homolog 15
Cre02.g093600.t1.2	miR_t118	TTGACGTCGGCGATTTCAGT	Translational Repression		22.4152	219.616	20.0921	3.29243	-0.157856		--	--	4HBT	--	--	--	--
Cre02.g112433.t2.1	miR_t118	TTGACGTCGGCGATTTCAGT	Translational Repression		0	0.272232	0.0299782	NaN	NaN		--	--	--	--	--	--	--
Cre02.g144450.t1.2	miR_t118	TTGACGTCGGCGATTTCAGT	Translational Repression		17.5882	23.883	26.1942	0.441378	0.57464		Flagellar Associated Protein	Flagellar Associated Protein, found in the flagellar proteome [PMID: 15998802]	--	--	--	--	--
Cre03.g162900.t1.1	miR_t118	TTGACGTCGGCGATTTCAGT	Translational Repression		5.20331	2.53534	3.95252	-1.03725	-0.396657		--	--	Guanylate_cyc, SKG6	PTHR11017	--	--	--
Cre03.g179200.t1.2	miR_t118	TTGACGTCGGCGATTTCAGT	Translational Repression		3.32767	5.35104	8.1654	0.685306	1.29501		--	--	DUF972	--	--	--	--
Cre03.g189150.t1.1	miR_t118	TTGACGTCGGCGATTTCAGT	Translational Repression		0.901972	1.58007	0.820369	0.808835	-0.136808		--	--	--	--	--	--	--
Cre03.g192300.t1.2	miR_t118	TTGACGTCGGCGATTTCAGT	Translational Repression		0.0677335	0.0493361	0.093074	-0.457226	0.458509		--	--	--	--	--	--	--
Cre04.g216737.t1.1	miR_t118	TTGACGTCGGCGATTTCAGT	Translational Repression		0.224794	0.380616	0.332144	0.759733	0.563206		--	--	--	--	--	--	--
Cre05.g234600.t1.1	miR_t118	TTGACGTCGGCGATTTCAGT	Translational Repression		0.598247	1.57771	0.622911	1.39901	0.0582834		--	--	F-box-like, LRR_4	--	--	--	--
Cre06.g269801.t1.1	miR_t118	TTGACGTCGGCGATTTCAGT	Translational Repression		2.80123	5.94008	2.88677	1.08442	0.0433966		--	--	--	PTHR10566,PTHR10566:SF10	AT3G24190.1	--	Protein kinase superfamily protein
Cre06.g278173.t1.1	miR_t118	TTGACGTCGGCGATTTCAGT	Translational Repression		2.02407	2.25473	1.93767	0.15569	-0.0629377		--	--	FAST_1, RAP	--	--	--	--
Cre07.g333535.t1.1	miR_t118	TTGACGTCGGCGATTTCAGT	Translational Repression		5.82487	10.1338	4.28967	0.798883	-0.44136		--	--	Ion_trans, Na_trans_assoc, PKD_channel	PTHR10037:SF138,PTHR10037	AT4G03560.1	ATCCH1,ATTPC1,FOU2,TPC1	two-pore channel 1
Cre07.g347700.t1.1	miR_t118	TTGACGTCGGCGATTTCAGT	Translational Repression		0.473588	0.656943	0.835556	0.472135	0.819105		--	--	--	--	--	--	--
Cre07.g349050.t1.2	miR_t118	TTGACGTCGGCGATTTCAGT	Translational Repression		1.88078	3.03809	2.83765	0.691834	0.593368		--	--	MIF4G	--	AT5G57870.1	eIFiso4G1	MIF4G domain-containing protein / MA3 domain-containing protein
Cre07.g352150.t2.1	miR_t118	TTGACGTCGGCGATTTCAGT	Translational Repression		8.11312	10.6492	12.2993	0.392421	0.60025		--	--	--	PTHR26266,PTHR26266:SF142	AT2G40580.1	--	Protein kinase superfamily protein
Cre08.g358530.t1.1	miR_t118	TTGACGTCGGCGATTTCAGT	Translational Repression		0.679849	0.68316	0.694026	0.00700915	0.0297742		--	--	--	--	--	--	--
Cre08.g371000.t1.1	miR_t118	TTGACGTCGGCGATTTCAGT	Translational Repression		0.82902	1.31632	1.06952	0.66703	0.367482		--	--	LRR_1, LRR_4	--	--	--	--
Cre09.g388352.t1.1	miR_t118	TTGACGTCGGCGATTTCAGT	Translational Repression		0.422177	0.782699	0.398815	0.890609	-0.0821287		--	--	--	--	--	--	--
Cre09.g389450.t1.2	miR_t118	TTGACGTCGGCGATTTCAGT	Translational Repression		8.46338	10.7397	5.39723	0.343646	-0.649014		--	--	HEAT, RRM_1, U-box	PTHR22849	AT5G61550.2	--	U-box domain-containing protein kinase family protein
Cre09.g393876.t1.1	miR_t118	TTGACGTCGGCGATTTCAGT	Translational Repression		2.90679	4.37781	2.77637	0.59078	-0.0662307		--	--	SpoU_methylase	PTHR12029,PTHR12029:SF27	--	--	--
Cre09.g397702.t1.1	miR_t118	TTGACGTCGGCGATTTCAGT	Translational Repression		0.181439	0.298471	0.0450144	0.718104	-2.01103		--	--	DUF2630	PTHR23023	AT5G45180.1	--	Flavin-binding monooxygenase family protein
Cre09.g408950.t1.1	miR_t118	TTGACGTCGGCGATTTCAGT	Translational Repression		2.67521	9.47457	1.89868	1.82441	-0.494654		--	--	Chorein_N, DsbB, Trypan_PARP	PTHR13190,PTHR13190:SF3	AT3G19190.1	ATATG2,ATG2	autophagy 2
Cre10.g433850.t1.1	miR_t118	TTGACGTCGGCGATTTCAGT	Translational Repression		1.05672	1.36066	1.16208	0.364712	0.137114		--	--	--	--	--	--	--
Cre10.g445226.t1.1	miR_t118	TTGACGTCGGCGATTTCAGT	Translational Repression		0.0488565	0.124864	0.018047	1.35374	-1.43679		--	--	RVT_1	PTHR19446	--	--	--
Cre10.g445299.t1.1	miR_t118	TTGACGTCGGCGATTTCAGT	Translational Repression		0	0	0	NaN	NaN		--	--	--	--	--	--	--
Cre11.g467584.t1.1	miR_t118	TTGACGTCGGCGATTTCAGT	Translational Repression		0.141547	0.135659	0.183	-0.0612969	0.370561		--	--	Kdo, Pkinase, Pkinase_Tyr, SR-25	PTHR23257:SF368,PTHR23257	AT2G40860.1	--	protein kinase family protein / protein phosphatase 2C ( PP2C) family protein
Cre11.g467586.t1.1	miR_t118	TTGACGTCGGCGATTTCAGT	Translational Repression		0.182429	0.23312	0.160044	0.353741	-0.188866		--	--	Kdo, Pkinase, Pkinase_Tyr	PTHR23257:SF368,PTHR23257	AT2G40860.1	--	protein kinase family protein / protein phosphatase 2C ( PP2C) family protein
Cre11.g467587.t1.1	miR_t118	TTGACGTCGGCGATTTCAGT	Translational Repression		0.0683561	0.109188	0.164124	0.675669	1.26365		--	--	Kdo, Mago-bind, Pkinase, Pkinase_Tyr, Rad21_Rec8, SR-25	PTHR23257:SF368,PTHR23257	--	--	--
Cre11.g467588.t1.1	miR_t118	TTGACGTCGGCGATTTCAGT	Translational Repression		0.157823	0.253898	0.124924	0.685937	-0.337258		Serine/threonine protein kinase	Serine/Threonine protein kinase. Previously annotated as STPK4	--	PTHR23257:SF368,PTHR23257	AT2G40860.1	--	protein kinase family protein / protein phosphatase 2C ( PP2C) family protein
Cre11.g467589.t1.1	miR_t118	TTGACGTCGGCGATTTCAGT	Translational Repression		0.0621744	0.124593	0.100217	1.00283	0.688737		--	--	--	PTHR23257:SF368,PTHR23257	AT2G40860.1	--	protein kinase family protein / protein phosphatase 2C ( PP2C) family protein
Cre11.g468371.t1.1	miR_t118	TTGACGTCGGCGATTTCAGT	Translational Repression		0.0632993	0.0381972	0.0415679	-0.728722	-0.606719		--	--	Daxx	--	--	--	--
Cre12.g530100.t1.2	miR_t118	TTGACGTCGGCGATTTCAGT	Translational Repression		3.19932	2.6649	7.7961	-0.263686	1.28499		Predicted protein	Conserved expressed protein of unknown function. Contains a small LSU-rRNA motif on the same strand (5285436-5285582), in intron	DUF212, PAP2	--	AT3G61770.1	--	Acid phosphatase/vanadium-dependent haloperoxidase-related protein
Cre12.g536900.t1.1	miR_t118	TTGACGTCGGCGATTTCAGT	Translational Repression		1.88416	2.09985	1.55667	0.156368	-0.27546		--	--	CDC45, cobW, CobW_C, GSPII_E, tRNA_anti, UPF0079, Zip	PTHR13748,PTHR13748:SF4	AT1G80480.1	PTAC17	plastid transcriptionally active 17
Cre12.g549400.t1.1	miR_t118	TTGACGTCGGCGATTTCAGT	Translational Repression		0.763291	1.57029	1.23961	1.04072	0.699579		--	--	DUF1997	--	--	--	--
Cre13.g578850.t1.1	miR_t118	TTGACGTCGGCGATTTCAGT	Translational Repression		1.03904	2.03163	0.81386	0.967386	-0.352401		--	--	--	PTHR15157:SF2,PTHR15157	--	--	--
Cre13.g578900.t1.2	miR_t118	TTGACGTCGGCGATTTCAGT	Translational Repression		1.02258	1.97536	2.24716	0.9499	1.13589		--	--	Strumpellin	PTHR15157:SF2,PTHR15157	AT2G45990.1	--	--
Cre13.g583400.t1.1	miR_t118	TTGACGTCGGCGATTTCAGT	Translational Repression		1.00341	0.509853	1.51455	-0.976763	0.593969		--	--	FAST_1	--	--	--	--
Cre14.g632176.t1.1	miR_t118	TTGACGTCGGCGATTTCAGT	Translational Repression		1.3599	2.09954	1.28231	0.626578	-0.0847542		--	--	CDK5_activator	PTHR10641,PTHR10641:SF11	AT5G41020.1	--	myb family transcription factor
Cre16.g652950.t1.2	miR_t118	TTGACGTCGGCGATTTCAGT	Translational Repression		1.71772	1.12309	1.91158	-0.613023	0.154269		--	--	DUF3639, PD40, WD40	PTHR19932,PTHR19932:SF10	AT3G42660.1	--	transducin family protein / WD-40 repeat family protein
Cre16.g661900.t1.1	miR_t118	TTGACGTCGGCGATTTCAGT	Translational Repression		7.49167	8.65028	10.1708	0.207459	0.441075		--	--	DEAD, Helicase_C	PTHR24031,PTHR24031:SF28	AT5G08610.1	--	P-loop containing nucleoside triphosphate hydrolases superfamily protein
Cre16.g668650.t1.1	miR_t118	TTGACGTCGGCGATTTCAGT	Translational Repression		15.1676	22.1918	10.1058	0.549032	-0.585809		--	--	--	--	AT2G43465.1	--	RNA-binding ASCH domain protein
Cre17.g709000.t1.2	miR_t118	TTGACGTCGGCGATTTCAGT	Translational Repression		3.10567	4.44413	1.6104	0.516996	-0.947483		--	--	MSC	--	--	--	--
Cre17.g713100.t1.2	miR_t118	TTGACGTCGGCGATTTCAGT	Translational Repression		0.347558	0.607419	0.589055	0.805437	0.761146		--	--	TPR_4	PTHR24198:SF302,PTHR24198	AT2G03430.1	--	Ankyrin repeat family protein
Cre17.g718000.t1.1	miR_t118	TTGACGTCGGCGATTTCAGT	Translational Repression		1.73465	2.27958	1.24234	0.39412	-0.481582		Cell wall protein pherophorin-C7	Pherophorin-C7 (PHC7) [PMID: 16367971]; very similar to extracellular matrix protein (cell wall protein) pherophorin-C1 [Genbank entry DQ196107], which belongs to the large pherophorin-family, a family of glycoproteins with a central hydroxyproline-rich (	DUF3707	--	--	--	--
Cre24.g755747.t1.1	miR_t118	TTGACGTCGGCGATTTCAGT	Translational Repression		1.41072	2.04026	1.9753	0.53232	0.485638		--	--	--	--	--	--	--
1Expression data is given in RPKM (Reads Per Kilobase of transcript per Million mapped reads)
2Potential siRNA encoding genes are indicated in bold
