# Supplementary material for: miRNAs in the alga Chlamydomonas reinhardtii are not phylogenetically conserved and play a limited role in responses to nutrient deprivation
Source: Sci Rep. 2017 Jul 14;7:5462. doi: 10.1038/s41598-017-05561-0 (PMC5511227; doi:10.1038/s41598-017-05561-0)
Supplement: Supplementary file 4 — Supplementary Table S3 [file 41598_2017_5561_MOESM4_ESM.xls]

## Sheet: Table S3
Table S3: Predicted miRNA targets differentially expressed during sulfur- or phosphate-deprivation
Predicted Targets						Target expression under Sulfur-deprivation									Target expression under Phosphate deprivation					Target annotation
Target	miRNA	miRNA Sequence	Target type	miRNA Conditions Identified		D66 Nutrient-replete1	D66 Sulfur-deprivation	D66 Log2(Fold Change)	D66 Adj P-value2	ARS11 Nutrient-repelte	ARS11 Sulfur-deprivation	ARS11 Log2(Fold Change)	ARS11 Adj. P-value		CC1690 Nutrient-replete	CC1690 Phosphate-deprivation	CC1690 Log2(Fold change)	CC1690 Adj. P-value		Gene Name	Gene Description	PfamA Domains (From phytozome)	Panther Domains (From phytozome)	Arabidopsis Top Hit	Arabidopsis Gene Description
Cre06.g259850.t1.2	miR_t104	TGTAATTGCCGGTAGCACTGA	Cleavage	Nutrient-replete only		23398.9	4629.12	-2.33763	1.2929e-86	17963.8	7714.19	-1.21951	4.51286e-13		67252	21999.6	-1.6121	4.51286e-13		PRPL29	Putative chloroplast ribosomal protein L29, imported to chloroplast, large ribosomal subunit; was MRPL29 (initially thought to be mitochondrial)	NUC130_3NT, Ribosomal_L29	--	--	--
Cre07.g334700.t1.2	miR_t2	ACACGGCAGTGAACAAGGCG	Translational repression	Nutrient-replete only		504.741	1295.45	1.35984	5.97026e-20	490.149	4968.59	3.34155	1.49928e-113		239.653	485.935	1.01982	1.49928e-113		--	--	-	PTHR13292	AT5G66930.2	--
Cre09.g410332.t1.2	miR_t72	TGCGCGGCGAGAACGCGGAGA	Translational repression	Nutrient-replete only		254.419	920.532	1.85526	3.58587e-21	85.8626	272.613	1.66675	0.00608314		6676.99	2967.27	-1.17006	0.00608314		--	--	DEK_C, DUF1679, Kdo, Pkinase, Pkinase_Tyr, Pyr_redox, Pyr_redox_2, SWIRM, Thi4	PTHR23257,PTHR23257:SF99	AT3G20200.1	Protein kinase protein with adenine nucleotide alpha hydrolases-like domain
Cre17.g736437.t1.1	miR_t124	TTGGGCGGCGTTGTAAGATT	Translational repression	Nutrient-replete only		60.717	26.4835	-1.19701	0.00567565	156.839	23.0703	-2.76518	5.7627e-05		19.3452	55.9706	1.53269	5.7627e-05		--	--	-	--	--	--
1Expression values are given in RPKM (Reads Per Kilobase of transcript per Million mapped reads) and are averages of the values across all of the replicates for each condition
2Adjusted P-values as produced by DESeq2. Values <0.05 are considered significant
